# Supplementary material for: Modeling Noise-Related Timbre Semantic Categories of Orchestral Instrument Sounds With Audio Features, Pitch Register, and Instrument Family
Source: Front Psychol. 2022 Apr 1;13:796422. doi: 10.3389/fpsyg.2022.796422 (PMC9010607; doi:10.3389/fpsyg.2022.796422)
Supplement: Supplementary file 2 [file Data_Sheet_2.CSV]

stim	stimNo	instrument	family	register	extended	airy, breathy	raspy, grainy, rough	harsh, noisy	valence	effort	SpectralCentroid	SpectralSpread	SpectralSkewness	SpectralKurtosis	SpectralFlatness	SpectralCrest	SpectralSlope	SpectralDecrease	SpectralRollOff	SpectralVariation	SpectralFlux	SpectralCentroidIQR	SpectralSpreadIQR	SpectralSkewnessIQR	SpectralKurtosisIQR	SpectralFlatnessIQR	SpectralCrestIQR	SpectralSlopeIQR	SpectralDecreaseIQR	SpectralRollOffIQR	SpectralVariationIQR	SpectralFluxIQR	F0	HarmonicSpectralDeviation	Tristimulus_1	Tristimulus_2	Tristimulus_3	HarmonicOddToEvenRatio	Inharmonicity	HarmonicEnergy	NoiseEnergy	Noisiness	HarmonicToNoiseEnergy	F0IQR	HarmonicSpectralDeviationIQR	Tristimulus_1IQR	Tristimulus_2IQR	Tristimulus_3IQR	HarmonicOddToEvenRatioIQR
AFL_flatter_f_C4	1	alto flute	woodwind	4	1	4.926862745	3.76372549	3.22372549	4.114509804	3.939215686	696.3873783	285.5866997	5.526671238	184.2261945	6.53E-05	0.272261529	-2.08E-08	0.035378124	1291.992188	0.021608307	8.38E-06	113.3383237	40.81869527	3.00438686	119.8369934	3.63E-05	0.098603243	1.28E-08	0.005411634	258.3984375	0.020732921	5.44E-06	262.0243835	0.007134558	0.100952189	0.718211989	0.175107101	0.560396507	0.17031903	0.039716807	0.028929736	0.430684681	1.319849152	1.210810828	0.002425222	0.042566098	0.021933422	0.052431376	0.213633751
AFL_oV_pA_sus_mf_C6	2	alto flute	woodwind	6	0	4.573137255	1.752941176	3.289411765	5.146862745	3.857058824	1053.412255	88.39578728	31.08104004	2047.35495	4.55E-06	0.573478549	-1.42E-08	0.020501021	1076.660156	1.91E-05	2.66E-06	18.96363587	119.97774	23.31113592	2146.19405	1.94E-05	0.017034966	4.12E-08	0.000160117	21.53320313	0.000102723	3.28E-06	1049.915323	0.013044034	0.926425039	0.067323756	0.006487868	259.3589673	0.037262534	0.027558345	0.020093643	0.415290329	1.407840631	2.425820026	0.011598253	0.08625654	0.08907362	0.008239984	525.8375804
alto-crumhorn_C5_mums	3	alto crumhorn	woodwind	5	0	2.562941176	2.857058824	4.415294118	4.160980392	3.532745098	1591.771407	1301.95842	1.620111943	8.460199791	0.000198155	0.157443949	-1.13E-08	0.026659582	4220.507813	1.99E-05	1.12E-07	53.96622787	47.82079017	0.108622198	0.854660261	6.24E-05	0.012703443	8.75E-10	0.001577813	236.8652344	3.14E-05	1.10E-07	261.873076	0.005717663	0.098734476	0.18915244	0.712027071	3.869790113	0.170865349	0.023581225	0.016819781	0.415920526	1.402920558	0.302352961	0.001506534	0.002011779	0.003432575	0.00554743	0.101621843
alto-flute_flutter_C6_f_vsl	4	alto flute	woodwind	6	1	5.103921569	2.536862745	4.255294118	4.985686275	4.23	1052.421363	134.7235563	71.40573174	6657.214771	5.08E-05	0.548402908	-5.72E-08	0.020522108	1076.660156	0.006583655	1.97E-05	4.876903912	35.31164414	24.83057471	4055.928658	1.77E-05	0.053798886	2.64E-08	7.40E-05	21.53320313	0.011881048	2.49E-05	1051.736265	0.019215659	0.940677112	0.055866153	0.003127021	522.6647005	0.032150298	0.110650611	0.078251388	0.42266523	1.365154753	5.465987491	0.007784168	0.027646469	0.027254462	0.004107093	436.4609451
alto-sax_C4_2_contimbre	5	alto sax	woodwind	4	1	2.872352941	4.955686275	4.936666667	2.895294118	3.785294118	404.3725476	459.0555293	4.119636278	25.708081	9.32E-06	0.303275799	-2.75E-08	0.040753157	1312.5	0.000110496	1.39E-06	48.97635401	93.67233074	0.724015622	8.970202193	4.67E-06	0.007829249	9.17E-09	0.001116182	35.15625	0.00015314	1.12E-06	257.9696016	0.006400918	0.50916201	0.160368959	0.321210869	16.71300988	0.141164577	0.057274463	0.129441195	0.685135082	0.444671542	1.0427631	0.001485303	0.060704502	0.01227292	0.057075015	6.125896694
alto-sax_C5_mums	6	alto sax	woodwind	5	0	2.757058824	2.602941176	3.81745098	4.044901961	3.131176471	581.7280175	561.9358179	3.479613243	23.20015337	1.98E-05	0.289700878	-2.29E-08	0.055690222	1550.390625	2.12E-05	5.38E-07	36.80705513	61.88762868	0.065980143	2.392629006	3.89E-06	0.007360332	5.02E-09	0.001118233	236.8652344	2.70E-05	6.07E-07	261.2687191	0.006346753	0.281170207	0.30005248	0.418219677	1.258616233	0.163145593	0.043197306	0.031085385	0.418233457	1.391005532	0.301829477	0.000935405	0.013346641	0.019214468	0.033225612	0.022827217
alto-sax_C6_mums	7	alto sax	woodwind	6	0	2.954117647	2.118039216	4.366470588	4.523921569	3.918823529	615.0173018	400.4740223	6.133408177	69.39295593	3.70E-06	0.565634195	-5.19E-08	0.039224117	1055.126953	3.61E-05	2.18E-06	14.71751588	32.479384	0.657606885	16.85071669	1.82E-06	0.004697687	7.51E-09	0.000513079	516.796875	5.68E-05	1.52E-06	523.141446	0.009946161	0.614481604	0.241355365	0.137293654	15.89407331	0.080595816	0.098288192	0.070742809	0.41689857	1.397868864	0.302091093	0.003604099	0.025773898	0.01482169	0.01932723	1.787486997
baritone-sax_C2_mums	8	bari sax	woodwind	2	0	3.121960784	4.525882353	4.466078431	2.862941176	4.785686275	324.1914431	280.5372283	4.120287381	39.63351633	1.65E-05	0.146747542	-1.08E-08	0.110486631	710.5957031	0.000588978	3.64E-07	6.091890208	10.95171	0.185263197	4.246652564	2.94E-06	0.006070897	2.77E-09	0.003839695	64.59960938	0.000469002	2.09E-07	65.65762208	0.001847702	0.087024163	0.302681619	0.610161786	1.260517835	0.659143632	0.020383389	0.013541996	0.423957592	1.353072767	0.075850664	0.000318954	0.005862474	0.011346483	0.013171326	0.069024704
baritone-sax_C3_mums	9	bari sax	woodwind	3	0	3.542352941	3.281764706	4.21745098	3.889607843	4.747647059	446.1806006	332.8962415	4.498048326	50.79098191	2.01E-05	0.210279978	-2.05E-08	0.064804107	1033.59375	0.000190111	6.27E-07	9.233111372	9.799563565	0.216972661	5.518130084	5.40E-06	0.016750375	3.79E-09	0.002515217	107.6660156	0.000246278	3.83E-07	130.936538	0.004117694	0.094387645	0.524081883	0.384247332	0.570115355	0.335031001	0.038233939	0.027352798	0.417654102	1.393891865	0.075653758	0.000837377	0.005758412	0.011711581	0.009212095	0.021893547
baroque-sop-recorder_C5_mums	10	soprano recorder	woodwind	5	0	5.391176471	1.858235294	2.34254902	5.048431373	3.029607843	547.0016689	180.4017858	11.79642827	282.4149185	1.06E-05	0.519942941	-6.64E-08	0.040496069	538.3300781	5.01E-05	2.40E-06	8.932393267	36.11483952	2.727171017	183.2207105	1.87E-06	0.040746401	1.29E-08	0.000269617	0	0.00013647	2.65E-06	527.6938144	0.019020826	0.792769792	0.137980958	0.071436407	205.9122498	0.075117383	0.125878366	0.08802928	0.41192435	1.427234023	1.21923187	0.004542641	0.028894389	0.019890387	0.016185274	117.6769724
baroque-sop-recorder_C6_mums	11	soprano recorder	woodwind	6	0	2.410392157	1.80745098	4.698235294	4.136078431	3.605882353	1052.627859	116.7238806	36.90672091	2128.89936	6.53E-06	0.576160559	-8.27E-08	0.020522239	1055.126953	5.05E-05	3.74E-06	1.883857854	8.759624353	2.119405154	315.5059294	1.23E-06	0.033183758	1.81E-08	3.29E-05	21.53320313	0.000109435	4.20E-06	1051.736265	0.017630484	0.932689966	0.046751014	0.021419351	11669.74685	0.034562736	0.163378016	0.116515447	0.415251663	1.408029469	2.430027297	0.001846965	0.009239128	0.005820665	0.003725776	10782.13847
baroque-tenor-recorder_C5_mums	12	tenor recorder	woodwind	5	0	3.038823529	1.949215686	3.246470588	4.257843137	3.30745098	529.7183452	149.8818574	22.83765343	662.7930807	5.11E-06	0.619619425	-8.32E-08	0.041169504	538.3300781	2.37E-05	3.26E-06	3.092776671	19.36315369	2.803368893	177.338201	9.21E-07	0.020561418	8.13E-09	0.000116591	0	6.23E-05	2.97E-06	522.8393549	0.012378629	0.857512021	0.044824007	0.097715977	1382.103033	0.078245886	0.156130649	0.111976569	0.417895663	1.392936161	1.208015685	0.001166376	0.01544822	0.004072195	0.016530686	363.9808839
baroque-tenor-recorder_C6_mums	13	tenor recorder	woodwind	6	0	3.142941176	2.34254902	5.089411765	3.37745098	3.925098039	1057.073566	149.4388942	19.33777679	543.55666	4.91E-06	0.532219235	-5.91E-08	0.020502955	1055.126953	5.46E-05	2.99E-06	2.824711336	16.3483686	1.375029592	91.1514054	1.16E-06	0.047994638	1.23E-08	4.08E-05	0	0.000120132	2.57E-06	1048.703114	0.018732482	0.87641629	0.103637246	0.019439354	265.6397483	0.036235737	0.117629565	0.082624608	0.412581075	1.423703526	1.817789166	0.001783173	0.009023584	0.006924544	0.003943184	40.89138714
bass_C2_mums	14	bass	string	2	0	3.202941176	3.852352941	3.19627451	3.368431373	3.569607843	237.7188075	186.905799	8.149870109	361.6445821	4.32E-05	0.387515255	-2.53E-08	0.130313356	538.3300781	0.0001342	1.13E-06	18.19353068	34.05143372	1.616290767	140.1326688	1.78E-05	0.089926451	1.87E-08	0.007324946	21.53320313	0.000211116	8.00E-07	65.24176599	0.00905291	0.136606777	0.41662736	0.45292023	3.892733174	0.661149781	0.045739469	0.03386366	0.421379116	1.373160709	0.113022733	0.003264371	0.014989624	0.050024788	0.04346921	1.535393732
bass_C3_mums	15	bass	string	3	0	3.445294118	3.017254902	3.106666667	3.968039216	3.889019608	396.2189759	268.7021643	7.860305516	252.4255255	0.000109038	0.22614919	-1.14E-08	0.076408403	667.5292969	0.002011152	1.10E-06	39.51885096	22.79029225	1.780856398	94.23067889	3.11E-05	0.053439676	5.92E-09	0.016197098	21.53320313	0.003395158	8.97E-07	130.483532	0.003019877	0.177061994	0.501432302	0.325548887	2.082465092	0.332080629	0.021083856	0.015356531	0.420008959	1.378464657	0.376742526	0.001231908	0.045447556	0.040894924	0.033928401	0.646390012
bass_effect_C2_contimbre	16	bass	string	2	1	4.056078431	4.273333333	3.157058824	3.039019608	3.827647059	246.3974756	373.2991133	3.507634255	20.32966067	1.10E-05	0.350941724	-1.55E-08	0.217537149	990.5273438	4.46E-05	3.66E-07	23.37468629	26.03441549	0.375727069	5.093673822	7.03E-06	0.053189693	8.29E-09	0.022467058	107.6660156	4.96E-05	2.84E-07	65.468269	0.008442802	0.243167683	0.165202099	0.588640109	85.63637864	0.657335393	0.028085458	0.02036549	0.421398193	1.372568052	0.037805035	0.003075184	0.027166004	0.00802516	0.034967294	53.05899162
bass-clarinet_C2_mf_vsl	17	bass clarinet	woodwind	2	0	3.64	3.690392157	3.453529412	3.087058824	4.234117647	267.3314157	354.029171	3.410018849	19.27810106	5.23E-06	0.548037397	-5.89E-08	0.142795385	1162.792969	1.14E-05	1.52E-06	94.9290549	131.0493319	1.759611068	20.17568387	8.36E-06	0.083833874	3.63E-08	0.016833852	495.2636719	1.41E-05	1.92E-06	130.8609279	0.009036774	0.402834805	0.106661807	0.497220299	20.28394449	0.328277004	0.107536824	0.077540411	0.420130794	1.380211151	0.302702505	0.003420176	0.147749046	0.035249571	0.087348543	16.36734839
bass-clarinet_C3_mf_vsl	18	bass clarinet	woodwind	3	0	4.56254902	2.834705882	2.988235294	4.149411765	4.470392157	1169.483627	838.4626812	4.691574499	54.92799286	0.000622478	0.195495225	-2.83E-08	0.031267093	2347.119141	8.22E-05	4.43E-07	36.52217785	34.50110828	0.128803537	2.486832357	0.000157793	0.015106033	3.14E-09	0.004397452	86.1328125	5.22E-05	2.61E-07	131.1636304	0.004619506	0.055913275	0.10926506	0.834917878	4.272256579	0.340033776	0.056392381	0.040373696	0.416834106	1.394942244	0.151526176	0.000354246	0.001502374	0.003188233	0.004762387	0.856252608
bass-crumhorn_C3_mums	19	bass crumhorn	woodwind	3	0	2.174901961	3.996470588	4.707647059	3.378823529	3.522745098	83.15682352	97.33852118	36.00773055	4350.636833	1.14E-05	0.32910598	-4.18E-08	0.173061182	140.625	7.33E-05	2.11E-06	7.201253268	19.44507693	17.13101725	3777.23921	6.23E-06	0.008849759	2.84E-08	0.004440368	152.34375	0.000158775	2.03E-06	67.07596169	0.004750441	0.571920395	0.203954567	0.223959491	18.39257498	0.344153183	0.088507236	0.191834897	0.685164938	0.459502627	0.116334551	0.001478422	0.056892419	0.033472018	0.026511314	14.73811376
bass-flute_flutter_C3_mums	20	bass flute	woodwind	3	1	4.553333333	4.348627451	2.944117647	3.586666667	3.894313725	156.631041	98.05580498	15.55776517	1193.144743	9.84E-06	0.52076408	-2.75E-08	0.111803583	258.3984375	0.001858479	4.70E-06	59.86342441	27.94306291	3.852776137	1058.358718	4.92E-06	0.108517962	6.77E-09	0.058963731	21.53320313	0.002281131	4.90E-06	129.133896	0.003408172	0.543394386	0.354497356	0.106869533	5.815508631	0.301772746	0.048725801	0.035877125	0.421746058	1.346544524	0.596725837	0.004068559	0.212589681	0.222854702	0.026638952	8.652983436
bass-flute_flutter_C4_mums	21	bass flute	woodwind	4	1	5.160588235	3.635294118	2.480392157	3.584117647	2.84254902	252.1264947	34.25542809	41.30196417	12083.6699	9.69E-07	0.563761956	-3.28E-08	0.084182625	279.9316406	0.001786032	2.24E-05	2.610898629	11.90765703	25.07816159	17320.28839	7.31E-07	0.029410255	2.28E-08	0.004894079	21.53320313	0.002085704	2.81E-05	256.9286439	0.015742877	0.931169978	0.062261016	0.006503316	1173.831628	0.122264128	0.059924308	0.040444734	0.430842043	1.320036792	2.002931945	0.004651542	0.032140937	0.029219722	0.005480117	1335.420429
bass-flute_noise_C3_contimbre	22	bass flute	woodwind	3	1	5.534705882	5.507647059	4.644509804	2.342156863	3.620392157	1729.252867	832.0457537	3.694108095	37.05617411	8.45E-05	0.093802784	-4.62E-09	0.010121558	2613.28125	0.197387498	2.77E-06	196.2707348	241.9643236	1.17118203	20.9696987	7.57E-05	0.06099036	4.33E-09	0.002978896	832.03125	0.152465444	3.19E-06	161.6680292	0.002034553	0.028551884	0.116638429	0.85284552	2.027812455	0.411483019	0.007412451	0.025464512	0.717617573	0.298751078	112.3344709	0.000969257	0.037553204	0.081590917	0.180785033	4.405823809
bass-flute_noise_C4_contimbre	23	bass flute	woodwind	4	1	5.34372549	5.655098039	5.520980392	1.938431373	3.857254902	751.6507534	392.4324603	0.741988137	14.48316444	8.22E-06	0.071698426	-4.88E-09	0.024201354	1171.875	0.219479086	2.65E-06	139.611847	45.31171753	0.801379678	9.525921658	5.45E-06	0.032808796	4.16E-09	0.006341542	93.75	0.130704954	2.56E-06	183.2569279	0.003793462	0.129192399	0.306844749	0.545188743	1.108994437	0.405127878	0.006594449	0.023431809	0.722531837	0.284957306	55.61292489	0.002170676	0.128433466	0.129133176	0.217038649	1.252484951
bass-flute_noise2_C4_contimbre	24	bass flute	woodwind	4	1	4.391372549	5.543529412	5.652941176	2.269411765	4.755490196	1267.207773	963.2827423	2.195239343	15.90164932	0.000116179	0.091351179	-6.04E-09	0.019906294	2625	0.174743626	3.18E-06	444.2507204	117.7594171	1.426422835	9.26289229	0.000124131	0.059129558	6.46E-09	0.011752992	342.7734375	0.16720132	3.11E-06	93.71602961	0.002765074	0.041847213	0.120815851	0.836176948	1.059591024	0.466801887	0.010462762	0.032309407	0.72212085	0.337072057	8.253496831	0.001193076	0.034661709	0.061749492	0.092268822	1.798572498
bass-trombone_C2_mf_vsl	25	bass trombone	brass	2	0	3.435686275	4.041568627	3.592745098	3.032352941	4.318235294	636.1955209	232.9224468	0.880189831	18.58279579	4.52E-06	0.113675092	-7.03E-09	0.040427783	990.5273438	0.003305	5.15E-07	19.16301564	12.64081065	0.114379623	7.189463341	1.52E-06	0.055923166	1.25E-09	0.000990793	43.06640625	0.004221915	3.34E-07	65.6197077	0.002236196	0.007178704	0.112088778	0.880715162	0.977094665	0.664604751	0.013296088	0.00863667	0.433172142	1.308556244	0.227552092	0.002753358	0.000490287	0.006855964	0.007109554	0.33799869
bass-trombone_C3_mf_vsl	26	bass trombone	brass	3	0	3.635490196	3.074313725	3.123921569	3.788235294	4.502941176	571.6594787	297.4795486	0.658956615	5.732153354	2.14E-06	0.146836008	-1.19E-08	0.052685074	1055.126953	0.000286281	3.95E-07	21.83640855	6.752664227	0.221917457	3.136722968	1.41E-06	0.016160283	2.80E-09	0.001893736	0	0.000338356	3.00E-07	131.0121917	0.005029682	0.076094676	0.400531988	0.524158988	0.568698136	0.336191337	0.022467227	0.016019195	0.415690359	1.405636739	0.151351227	0.001369376	0.006133964	0.028592458	0.032733111	0.065341125
bass-trumpet_C3_f_vsl	27	bass trumpet	brass	3	0	3.355294118	3.418235294	3.760392157	3.345490196	4.270980392	803.4508466	503.9322057	1.518927073	7.86358993	8.99E-06	0.103368692	-5.95E-09	0.038806816	1701.123047	0.000359754	1.58E-07	54.14059701	42.96991834	0.085135378	0.985814578	3.95E-06	0.010553222	1.39E-09	0.001555291	43.06640625	0.000416679	9.12E-08	130.8609279	0.00174155	0.023916883	0.273132063	0.702705937	0.781653457	0.337738541	0.011472264	0.008133579	0.416796924	1.399249953	0.15117648	0.000343096	0.00166778	0.02100388	0.021665528	0.035272896
bass-trumpet_flutter_C3_f_vsl	28	bass trumpet	brass	3	1	2.897843137	5.403137255	5.153137255	2.75254902	4.610784314	782.8307245	564.2429395	3.856539405	33.9985914	0.000388107	0.181733045	-2.97E-09	0.037524633	1798.022461	0.019564729	5.86E-07	68.40063582	90.28264454	1.118353332	16.89470552	0.00052882	0.03358948	7.32E-10	0.002124855	150.7324219	0.024429445	3.54E-07	131.3911167	0.00173373	0.017386475	0.335191441	0.647684475	0.445028193	0.34949425	0.005083971	0.004272412	0.446015672	1.146363208	1.214316083	0.000401299	0.003120271	0.042883394	0.044111008	0.07951581
bass-viol_C2_mums	29	bass viol	string	2	0	3.55627451	3.51745098	2.58	3.353529412	3.649803922	264.8105931	221.7586069	10.39473336	506.4937809	7.95E-05	0.296700843	-2.22E-08	0.116221778	624.4628906	0.000275697	9.53E-07	23.43732188	14.29394369	1.72696576	146.9193493	1.66E-05	0.031753016	9.85E-09	0.006646832	107.6660156	0.000229291	5.72E-07	65.35491937	0.007829279	0.047157867	0.458988851	0.494140007	0.435825402	0.653837481	0.040177611	0.028671611	0.419083332	1.386160278	0.075457369	0.002186687	0.005421094	0.034869016	0.038386179	0.107313213
bass-viol_C3_mums	30	bass viol	string	3	0	3.015686275	3.08372549	3.436862745	3.93627451	3.727254902	359.0637797	382.3886933	3.795458832	52.96600124	7.59E-05	0.265127053	-2.27E-08	0.104197047	925.9277344	9.69E-05	8.03E-07	24.66924944	31.59652531	0.750784038	29.21782625	1.66E-05	0.012129319	1.51E-08	0.003011561	21.53320313	0.00012357	4.85E-07	130.936538	0.006093809	0.242953397	0.327774209	0.436075758	1.360551702	0.329120045	0.041944025	0.030117371	0.419348186	1.382881983	0.075610071	0.001901042	0.016121818	0.029055514	0.033315417	0.121651542
bass-viol_C4_mums	31	bass viol	string	4	0	3.201568627	2.589411765	3.790784314	4.162352941	3.630588235	529.1886019	713.1071398	4.643044505	49.30916003	0.000176584	0.53243753	-2.76E-08	0.070911401	2088.720703	9.76E-06	1.14E-06	33.71402441	44.66465744	0.80989683	11.69167086	4.35E-05	0.016693352	1.48E-08	0.001955626	21.53320313	1.39E-05	1.39E-06	262.3272608	0.003218793	0.389013368	0.10484587	0.508380636	8.220920799	0.165351184	0.051552033	0.037085438	0.418782339	1.384992177	0.303052352	0.000865114	0.01205313	0.014567015	0.021443558	1.526554487
bassoon_C2_mf_vsl	32	bassoon	woodwind	2	0	3.763333333	3.852156863	3.418039216	3.339411765	4.809411765	458.0124007	201.9829452	0.600264708	13.55365417	1.50E-06	0.142546428	-1.65E-08	0.065086783	732.1289063	0.000989999	7.47E-07	5.138621128	4.03001006	0.197607352	2.63276407	4.59E-07	0.008234308	3.48E-09	0.001053052	43.06640625	0.000339081	1.92E-07	65.468269	0.005426221	0.027102558	0.201378907	0.771215068	0.808458587	0.652199869	0.030321622	0.019766702	0.422707323	1.365704666	0.037805035	0.000777743	0.001622672	0.009350315	0.010847721	0.076331935
bassoon_C3_mf_vsl	33	bassoon	woodwind	3	0	3.785686275	2.901960784	3.309019608	4.187058824	4.184117647	454.044282	232.9583274	1.270080517	11.24639918	1.51E-06	0.194184763	-2.87E-08	0.062804699	904.3945313	0.000144304	8.65E-07	10.99331158	5.476714525	0.176724761	2.184996524	3.71E-07	0.016510169	9.10E-09	0.00211488	21.53320313	0.000205557	7.33E-07	130.7853615	0.009749919	0.103460803	0.509207331	0.389310006	0.839962301	0.334611714	0.053576359	0.038365739	0.417123891	1.397369277	0.075522773	0.002434848	0.005257756	0.012862215	0.012787301	0.05278953
bassoon_flutter_C2_f_vsl	34	bassoon	woodwind	2	1	3.156470588	5.647254902	5.333921569	2.602156863	5.349607843	505.5169548	308.0070928	7.149678552	189.5667933	9.74E-05	0.186123282	-1.16E-08	0.056062593	1184.326172	0.011399033	1.87E-06	8.219981248	16.1054148	1.286801708	44.22423711	2.95E-05	0.028818046	2.78E-09	0.002483645	21.53320313	0.012510052	1.25E-06	65.468269	0.002328073	0.019706285	0.157380135	0.822854591	1.267022146	0.644933562	0.02145621	0.014743726	0.431093393	1.319682962	0.075631914	0.000615125	0.001662755	0.010003847	0.011913019	0.197783862
bassoon_flutter_C3_f_vsl	35	bassoon	woodwind	3	1	3.599215686	4.762352941	4.045882353	3.191568627	3.907058824	704.2735584	376.1487571	2.027318977	30.05642754	4.48E-05	0.232371567	-1.32E-08	0.040739117	1291.992188	0.010786949	2.72E-06	38.35419186	12.62701254	0.510094662	9.766721172	1.50E-05	0.027855241	2.22E-09	0.001495729	107.6660156	0.009846352	1.87E-06	130.8609279	0.005823046	0.047121662	0.331843589	0.621350995	1.57493385	0.340495824	0.024673484	0.018498113	0.428382651	1.33346385	0.377832174	0.001983412	0.003534765	0.037663572	0.038267615	0.168450855
cello_C2_mf_vsl	36	cello	string	2	0	3.050392157	3.844313725	2.928039216	3.888431373	3.915294118	232.8102524	177.4124916	7.658259519	113.0017479	7.78E-06	0.501256018	-2.79E-08	0.107169795	344.53125	8.57E-05	1.36E-06	8.984126085	45.10678458	1.065434807	40.21851114	4.38E-06	0.011857855	1.20E-08	0.000856114	21.53320313	9.18E-05	1.34E-06	65.39268076	0.0048282	0.01106669	0.552751114	0.436185451	4.810621001	0.65873518	0.050630548	0.035295822	0.421855884	1.370477784	0.037783205	0.000950053	0.001399183	0.030516108	0.031875395	0.524370442
cello_C3_mf_vsl	37	cello	string	3	0	2.896470588	3.348627451	3.365294118	3.820784314	3.692745098	372.4489384	397.590899	2.613977021	19.02619571	1.90E-05	0.323911067	-3.11E-08	0.108226443	1055.126953	0.000135257	1.12E-06	69.07103834	59.71382672	0.460819836	6.380117514	8.30E-06	0.03157487	1.84E-08	0.008779548	0	0.000136943	9.67E-07	130.8609279	0.004717899	0.238256312	0.290748666	0.470521135	1.558481615	0.33409873	0.05723423	0.041077181	0.419098368	1.385903627	0.075610071	0.001501547	0.024690668	0.026699556	0.052731692	0.163675143
cello_C4_mf_vsl	38	cello	string	4	0	2.398823529	2.481176471	3.936470588	4.100392157	3.382941176	661.9744234	453.7863192	5.201572652	45.80371478	1.43E-05	0.503845655	-3.47E-08	0.037813606	1808.789063	5.16E-06	1.01E-06	73.04020971	110.9985987	1.451276836	22.46333375	5.37E-06	0.031308979	1.13E-08	0.00153448	775.1953125	7.84E-06	1.57E-06	527.9987104	0.007117042	0.517605175	0.327589083	0.155545178	8.982966413	0.129709689	0.065532264	0.047135916	0.415632157	1.38014645	267.7257783	0.006178236	0.561679566	0.267961761	0.256667772	10.04403134
cello_C5_mf_vsl	39	cello	string	5	0	2.890588235	2.365686275	4.216078431	4.175098039	3.527843137	1044.948802	743.011006	2.729783987	19.79444197	3.59E-05	0.292541539	-2.82E-08	0.028471976	2605.517578	0.000248638	1.46E-06	80.85273987	39.60589015	0.416566831	5.017411934	8.79E-06	0.042555728	7.33E-09	0.003191682	516.796875	0.000404833	1.17E-06	524.048767	0.006012685	0.302545115	0.467722372	0.244288696	1.119851657	0.081843491	0.055435004	0.039269989	0.415649941	1.404969794	0.605404909	0.001569242	0.0552809	0.074018757	0.029150877	0.545912587
cello_C6_mf_vsl	40	cello	string	6	0	3.026862745	2.458823529	5.061372549	3.942941176	4.115686275	1352.132056	846.1802944	3.864844657	27.38817657	5.54E-05	0.486825135	-1.77E-08	0.018748547	3143.847656	0.00066385	2.85E-06	154.8036016	68.32148346	1.21893459	12.19897308	2.65E-05	0.039422203	1.47E-08	0.001366199	21.53320313	0.001266507	3.35E-06	1049.309043	0.004294032	0.523809422	0.36274769	0.10188269	10.32440811	0.03990847	0.035750962	0.025787036	0.417190122	1.392384213	3.029649284	0.002931862	0.103733641	0.111085979	0.021703192	17.65375349
cello_effect_C2_contimbre	41	cello	string	2	1	3.244705882	5.066078431	4.412352941	2.695686275	4.571176471	467.1012172	308.206531	5.259397423	61.53115381	1.75E-05	0.141831901	-1.82E-08	0.030309143	855.46875	0.002842012	1.54E-06	25.25579489	40.16368471	0.68616688	22.99894961	1.99E-05	0.035728494	1.19E-08	0.001421814	23.4375	0.004053483	9.55E-07	66.45890398	0.005193872	0.002579856	0.12557443	0.874047405	2.988713071	0.357124168	0.027195655	0.085818562	0.68686438	0.441827799	103.705432	0.001873014	0.097386591	0.248890864	0.603510753	2.338238834
cello_effect_C4_contimbre	42	cello	string	4	1	3.328431373	5.678039216	4.578431373	2.190784314	4.189607843	425.6090101	502.7531165	6.293644325	77.02844736	9.58E-05	0.171598217	-1.20E-08	0.039587894	1136.71875	0.008170477	2.27E-06	53.78094858	109.0723379	2.120380943	55.98714915	4.42E-05	0.052124889	6.24E-09	0.006105863	1180.664063	0.017141377	1.83E-06	86.43581171	0.003482301	0.034924206	0.477503121	0.47436841	0.439209201	0.279357213	0.024620951	0.05727812	0.691185902	0.437428478	0.299563846	0.001412141	0.043916782	0.065134472	0.091851033	0.316916429
cello_effect2_C2_contimbre	43	cello	string	2	1	3.344509804	4.731372549	3.927647059	3.036862745	4.089019608	338.9256362	338.7441152	3.991377148	56.01330071	3.10E-05	0.199960263	-1.15E-08	0.060212245	1183.59375	0.00411899	1.57E-06	135.342223	52.70562437	1.196240519	29.18136071	1.04E-05	0.062126809	3.72E-09	0.023796872	606.4453125	0.005690072	1.22E-06	120	0.005296151	0.274331862	0.25541188	0.456920629	3.756078155	0.339392993	0.023545165	0.053796056	0.687316688	0.437777016	72.50882889	0.003368812	0.323704486	0.160319757	0.484746065	8.169587919
cello_effect2_C4_contimbre	44	cello	string	4	1	3.085490196	3.454313725	3.980588235	3.685294118	3.60627451	724.7873313	897.7545997	6.068275459	61.27647328	0.000203352	0.163987382	-1.42E-08	0.028632636	1863.28125	0.000899836	8.90E-07	45.48938938	92.90904999	0.594911066	11.59449624	0.000120406	0.017682002	6.05E-09	0.001566089	257.8125	0.00105058	5.62E-07	261.7974659	0.003953742	0.233787767	0.302256949	0.463113335	7.240882272	0.092631839	0.031772104	0.069178671	0.686201288	0.454674762	0.453660476	0.000746431	0.012723166	0.02130231	0.020022698	0.935790992
cello_effect3_C2_contimbre	45	cello	string	2	1	3.749215686	3.801372549	2.757254902	3.188823529	3.763333333	216.5440505	176.1129049	13.92023454	814.5113779	1.88E-05	0.177004568	-2.11E-08	0.066244365	480.46875	0.001569306	1.70E-06	10.43341362	25.88436091	6.696574595	726.1832846	7.04E-06	0.008507021	1.37E-08	0.00171038	187.5	0.001357792	1.33E-06	66.45890398	0.005543318	0.014387486	0.590124283	0.394292701	1.237716024	0.355653724	0.045371077	0.099703951	0.684705374	0.460471431	0.191996351	0.00103945	0.003598205	0.019729204	0.02245955	0.248919132
cello_effect4_C2_contimbre	46	cello	string	2	1	3.231764706	3.660196078	3.630784314	3.161764706	3.959411765	282.8566835	219.2319129	4.855926627	81.76996625	6.32E-06	0.216271893	-1.51E-08	0.061916823	597.65625	0.000527552	8.68E-07	147.560122	31.3526746	1.704173782	58.46211563	2.36E-06	0.132552452	5.36E-09	0.036715073	23.4375	0.000527327	5.71E-07	65.50609587	0.006591932	0.003662653	0.237548215	0.61091505	5.855094032	0.354726649	0.032387479	0.07048806	0.685114725	0.455790557	65.58179334	0.005565437	0.42000997	0.193938307	0.44542414	12.52488953
clarinet_C5_mf_vsl	47	clarinet	woodwind	5	0	4.445686275	1.869607843	3.250588235	4.885686275	3.764901961	534.7841838	119.4357112	13.24989035	248.9261128	4.51E-07	0.5867437	-8.73E-08	0.040878653	538.3300781	9.71E-07	1.62E-06	0.899407049	10.69325442	1.004697476	25.32799545	1.51E-07	0.030048145	4.52E-08	4.77E-05	0	2.54E-06	4.13E-06	523.746152	0.019443302	0.82720457	0.138810971	0.034984947	185.225561	0.080013701	0.163194815	0.116438733	0.416059291	1.403503593	1.816215536	0.004199841	0.015672806	0.013465089	0.008651237	110.8658465
clarinet_flutter_C5_f_vsl	48	clarinet	woodwind	5	1	4.110980392	3.182941176	4.485686275	4.043137255	4.29	648.5689821	423.1074389	5.684156337	68.60872313	2.78E-05	0.524893321	-2.95E-08	0.03818484	1571.923828	0.000148524	1.90E-06	36.98052801	41.72080787	2.314939733	53.92292573	2.71E-05	0.020443193	2.88E-08	0.000964118	0	0.000210129	1.60E-06	523.746152	0.012458794	0.584150259	0.280508193	0.13648146	44.01693708	0.081489393	0.056152826	0.040357527	0.417047668	1.397655618	1.513075658	0.003824518	0.04598901	0.033346122	0.018715899	31.00696486
contrabass-trombone_C2_mf_vsl	49	contrabass trombone	brass	2	0	2.884117647	4.432352941	4.723333333	3.042156863	4.999607843	1000.895347	624.5736693	3.384064125	27.57154012	0.000369503	0.044505763	-2.19E-09	0.029000199	2024.121094	0.001962787	8.40E-08	36.8711729	63.26360895	0.483943491	5.779130426	0.000371778	0.003125237	8.61E-10	0.000645853	129.1992188	0.001931088	4.17E-08	65.468269	0.000645117	0	0.042991042	0.956927365	1.004225353	0.66606228	0.004172927	0.002508109	0.437070686	1.287420557	0.075631914	0.000216764	0	0.007511651	0.007327074	0.104055161
contrabass-trombone_C3_mf_vsl	50	contrabass trombone	brass	3	0	2.916666667	3.426078431	4.129803922	3.61	4.021568627	824.3386013	410.7655498	1.770669462	12.72925809	2.07E-05	0.117629066	-5.27E-09	0.033181637	1571.923828	0.000269234	1.48E-07	58.67459267	58.95706112	0.292081929	3.251258679	8.17E-06	0.011841206	1.23E-09	0.001628812	26.91650391	0.00039422	8.99E-08	130.8609279	0.001942208	0.020046507	0.225938279	0.753820619	1.473928218	0.337664069	0.010215128	0.00724169	0.415461913	1.406959505	0.226699254	0.000422207	0.001352834	0.016903423	0.018591705	0.132452411
contrabass-trombone_flutter_C2_f_vsl	51	contrabass trombone	brass	2	1	2.53745098	5.334509804	5.039411765	2.570980392	4.636862745	1127.658918	1111.846174	4.109619479	28.56259896	0.006161575	0.058034361	-7.98E-10	0.030689676	2896.21582	0.115996217	2.92E-07	201.5184932	369.3706892	0.540376065	8.612386501	0.006838198	0.015217448	4.03E-10	0.002869774	893.6279297	0.110368428	1.35E-07	65.37380006	0.000537753	0	0.054070931	0.945493642	1.090318419	0.611062986	0.00142785	0.000973041	0.449322724	1.183650834	0.301829729	0.000272565	0	0.011670775	0.011946142	0.279577937
contrabass-trombone_flutter_C3_f_vsl	52	contrabass trombone	brass	3	1	2.905294118	5.377058824	5.364313725	2.938235294	4.626666667	1232.907928	1173.470507	3.807662264	25.38177351	0.004989348	0.073162868	-1.54E-09	0.028628648	3208.447266	0.07781109	4.12E-07	131.7295193	275.0164181	0.175494594	3.32565313	0.004559221	0.011364508	3.38E-10	0.001479953	759.0454102	0.072568682	2.55E-07	131.3911167	0.0003965	0.012992516	0.177131791	0.809469778	1.016910196	0.318137555	0.002436851	0.002495521	0.490806368	0.93763719	0.910735644	6.97E-05	0.001481068	0.025975813	0.026384519	0.079096003
cymbals_effect_vsl	53	cymbals	percussion	3	0	1.974509804	5.878627451	6.454901961	1.580980392	4.840588235	1505.043799	963.718846	2.434356624	17.7433413	0.000447633	0.176413675	-1.04E-08	0.024876744	3014.648438	0.003915741	1.30E-06	229.4696752	229.4208449	0.599224036	9.541448683	0.000227995	0.056868302	5.84E-09	0.009064489	306.8481445	0.003195838	9.12E-07	144.6133832	0.003482205	0.006744499	0.12455645	0.868989871	1.168257193	0.231874916	0.020710772	0.015884119	0.428019357	1.316691918	1.352601029	0.000768972	0.002679251	0.03174653	0.031434837	0.774321904
cymbals_effect2_vsl	54	cymbals	percussion	NA	0	2.912352941	4.017058824	4.86254902	3.007254902	3.978039216	706.8700445	463.2031325	9.113448222	129.991034	0.000172086	0.295851455	-1.09E-08	0.037722709	904.3945313	0.005917198	1.86E-06	191.6937853	240.5079828	2.742720555	105.1926402	0.000130857	0.084546899	9.57E-09	0.010986837	581.3964844	0.0169597	1.51E-06	99.97928207	0.003309011	0.04268412	0.21380932	0.729006889	1.474478747	0.455449548	0.017863548	0.015597501	0.438437858	1.245736323	0.867509006	0.001499543	0.023894417	0.220657239	0.324587869	1.942886255
cymbals_effect3_vsl	55	cymbals	percussion	NA	1	3.894313725	2.534117647	2.436862745	4.179215686	2.589803922	439.7390305	137.9490685	1.078746094	78.31242064	8.98E-08	0.225559199	-5.27E-09	0.054011085	645.9960938	0.06977605	2.95E-06	55.98186745	22.36930599	1.190106203	109.1780625	7.72E-08	0.062454847	7.52E-09	0.005709114	21.53320313	0.076135419	4.73E-06	324.8336458	0.012209538	0.552306865	0.447693135	0	1.554218071	0.270002416	0.006184022	0.007373963	0.468945492	0.778446743	10.5199554	0.009977418	0.148683944	0.148683944	0	2.123332885
double-bass_effect2_C2_contimbre	56	bass	string	2	1	3.967254902	4.431372549	3.214509804	3.190784314	4.278235294	192.4463744	94.96511773	16.80337978	2633.188099	2.51E-06	0.25050486	-1.84E-08	0.068923846	234.375	0.001350899	1.94E-06	18.08742254	35.65887291	16.28562045	5368.92198	2.81E-06	0.068599068	2.17E-08	0.014496208	117.1875	0.003100124	1.32E-06	66.65112226	0.008878833	0.101843772	0.632282722	0.252703643	4.157296669	0.35249163	0.039135684	0.085139314	0.685366266	0.459073916	0.501214008	0.006274677	0.095093286	0.076126046	0.132752819	2.450462922
double-bass_effect2_C3_contimbre	57	bass	string	3	1	4.075294118	5.560196078	4.229019608	2.145686275	4.121764706	125.0086111	175.9531432	40.36602008	2784.930614	3.42E-05	0.320260834	-5.40E-09	0.105385662	187.5	0.005089076	3.50E-06	28.83782604	154.4962411	37.14617278	5632.671963	6.86E-05	0.048877711	1.10E-08	0.006759805	93.75	0.022609524	7.51E-06	107.7136489	0.002831541	0.654635652	0.176670766	0.171777246	21.88116892	0.231797063	0.010331124	0.023782492	0.691737079	0.445211712	2.254301773	0.001745923	0.24146971	0.145832791	0.105311467	90.07971594
double-bass_effect3_C2-contimbre	58	bass	string	2	1	3.809803922	5.979607843	5.183529412	2.375490196	4.862941176	269.9362415	210.2726871	4.19813035	75.25467885	6.36E-06	0.231827294	-9.15E-09	0.056006084	791.015625	0.002506008	1.57E-06	113.4516735	112.2477734	5.416241623	217.9893543	4.96E-06	0.117559886	8.48E-09	0.007039849	445.3125	0.007593591	1.70E-06	64.41793887	0.005933122	0.057013517	0.338992465	0.531837915	7.1530834	0.363297287	0.019135135	0.042602474	0.688133318	0.444354036	126.0373698	0.002041143	0.630376429	0.171174743	0.472987173	16.36091138
eng-horn_C4_mf_vsl	59	english horn	woodwind	4	0	2.694901961	2.241176471	3.775490196	4.080784314	3.255098039	1113.91353	266.1335636	0.998830415	33.52893606	4.68E-06	0.23962909	-2.55E-08	0.021376262	1313.525391	2.52E-05	4.51E-07	13.89455013	11.69358881	0.11238543	3.315676094	6.90E-07	0.01316167	4.00E-09	0.000538397	0	4.85E-05	3.98E-07	261.117848	0.007758994	0.070891594	0.501599307	0.428370912	0.870772282	0.171981415	0.05113848	0.035874341	0.412827804	1.422317466	0.150784031	0.000505154	0.00592834	0.011325221	0.016959075	0.045679199
eng-horn_C5_mf_vsl	60	english horn	woodwind	5	0	2.730588235	2.121372549	3.74254902	4.271372549	3.032352941	1059.948051	213.011412	5.537761345	92.29867091	2.29E-06	0.501546423	-4.28E-08	0.021071773	1550.390625	5.87E-06	8.40E-07	5.00308334	8.236481229	0.82415988	21.44261538	5.83E-07	0.013494711	7.47E-09	6.81E-05	473.7304688	1.53E-05	1.17E-06	522.8393549	0.018496048	0.133059095	0.805349602	0.060790963	0.09486934	0.087594687	0.085067929	0.059985133	0.413748757	1.416862784	0.301916649	0.002091045	0.002458975	0.011247786	0.009452283	0.014915046
eng-horn_flutter_C4_f_vsl	61	english horn	woodwind	4	1	2.194117647	3.860980392	4.97627451	2.970588235	3.850196078	1128.335811	440.1053874	4.876362592	58.83716222	4.07E-05	0.249690951	-2.12E-08	0.022735501	1335.058594	0.004369267	3.92E-06	12.4363103	62.97753997	0.269045117	13.12348947	1.17E-05	0.014029664	5.31E-09	0.001059254	0	0.003565704	2.59E-06	261.4196775	0.005725562	0.089441324	0.428509892	0.482545201	0.912946202	0.171006404	0.042102254	0.029861865	0.416875555	1.398698972	0.45313669	0.001617372	0.006294139	0.007053917	0.011064349	0.111873539
eng-horn_flutter_C5_f_vsl	62	english horn	woodwind	5	1	2.892941176	3.169215686	4.597843137	3.730980392	3.759411765	1121.342132	415.6017066	5.232232039	47.04270579	8.86E-06	0.443891561	-3.73E-08	0.02075632	1571.923828	0.000573884	4.50E-06	10.81760092	41.09793164	0.399173657	8.598505594	2.67E-06	0.015306489	6.26E-09	0.000118628	0	0.0010087	4.44E-06	522.8393549	0.0161242	0.12992607	0.697963764	0.171557436	0.19635304	0.084195461	0.074905044	0.052127032	0.417304314	1.396244911	0.604007742	0.001714522	0.003850891	0.015538416	0.016050663	0.018417343
Feder-f-vsl	63	feder	percussion	NA	0	2.186078431	2.206078431	2.925098039	4.499803922	1.520980392	2658.802987	2132.189761	1.951838281	6.992659621	0.001442709	0.202890773	-8.37E-12	0.010417505	6535.327148	0.002150792	6.95E-10	4074.538324	1853.745049	12.09275009	198.0692451	0.002960189	0.197638648	5.57E-11	0.007426881	9926.806641	0.006226882	1.34E-08	1601.517858	0.000851862	0.200985668	0.199900949	0	2.204740579	0.206058086	6.96E-06	2.10E-05	0.536424693	0.528525282	137.5315655	0.000547519	1	0.380313037	0.418501531	12428732195
FL1_flatter_f_C4	64	flute	woodwind	4	1	4.394313725	3.924705882	3.530196078	4.048627451	4.051960784	777.462317	361.3441604	9.522425202	265.6977324	0.000162373	0.331421195	-2.26E-08	0.031643227	1550.390625	0.00200913	3.75E-06	54.76275053	54.36372739	3.167727032	116.5936903	7.99E-05	0.048832701	1.06E-08	0.001420317	258.3984375	0.001488049	2.63E-06	261.2687191	0.009262086	0.086685844	0.65132414	0.258722378	2.082856052	0.167650149	0.043269205	0.031053284	0.421813697	1.367299207	0.452613508	0.005646014	0.017600025	0.046970164	0.052844318	0.600704268
FL1_flatter_f_C5	65	flute	woodwind	5	1	4.815490196	4.034117647	3.530588235	4.053333333	3.87	875.2737005	484.9852718	4.141219313	72.65238553	0.000180183	0.31092824	-1.71E-08	0.030593319	2024.121094	0.07149331	1.31E-05	132.7782508	78.33969673	2.283693992	54.37042312	0.000152066	0.081349566	1.19E-08	0.004879738	495.2636719	0.067478486	7.89E-06	524.048767	0.006439769	0.402703529	0.546683221	0.049816913	1.833161683	0.078950848	0.029668108	0.02628089	0.454108433	1.178151959	2.423020844	0.007651693	0.095582935	0.10746634	0.017786581	3.010714475
FL1_flatter_f_C6	66	flute	woodwind	6	1	4.42254902	3.355294118	4.34372549	4.085294118	4.155098039	1095.468609	277.671346	15.19896173	541.7743111	0.000132791	0.538226726	-4.25E-08	0.020114773	1076.660156	0.007919388	1.74E-05	23.19147869	57.84849938	6.019811776	334.0929177	8.80E-05	0.061774433	3.34E-08	0.000229876	952.8442383	0.011728436	1.82E-05	1048.097534	0.014365028	0.807522323	0.189212209	0.004121959	33.76228943	0.039846079	0.0826472	0.056532749	0.429409967	1.324720734	6.208513467	0.008770043	0.043445142	0.045448222	0.003552532	21.96046337
FL1_oV_pA_sus_mf_C4	67	flute	woodwind	4	0	4.64	1.894117647	2.448823529	4.863921569	3.238039216	575.7251901	332.4416238	1.924803296	9.8007443	1.68E-06	0.21967866	-3.80E-08	0.048851631	1313.525391	0.00011301	1.12E-06	80.69550804	23.79392287	0.352085688	2.343404377	1.23E-06	0.06433897	2.10E-08	0.007329995	0	0.000203254	9.59E-07	261.873076	0.011974168	0.253701851	0.506016478	0.236288275	1.611604813	0.169230636	0.07173146	0.050952492	0.415800314	1.40497954	0.151220142	0.006088597	0.058251781	0.038258075	0.029038362	0.173120158
FL1_oV_pA_sus_mf_C5	68	flute	woodwind	5	0	5.204117647	1.632941176	2.402941176	5.689215686	3.356470588	947.131907	518.2137159	0.48640108	2.412277365	4.51E-06	0.349078032	-4.89E-08	0.030056697	1593.457031	9.95E-05	2.39E-06	93.53634968	21.64038003	0.412490628	0.556958496	7.89E-07	0.045728245	3.70E-08	0.002424867	0	0.000180978	1.58E-06	523.4437117	0.046661029	0.511493763	0.459612847	0.028412552	233.9702356	0.08375669	0.095431734	0.068398658	0.417609241	1.394583025	0.604705922	0.018270467	0.050229162	0.039636829	0.010548415	367.0841216
FL1_oV_pA_sus_mf_C6	69	flute	woodwind	6	0	4.686862745	1.914117647	3.968235294	5.188235294	4.125294118	1077.407143	255.734895	19.34711783	749.4388368	9.11E-05	0.512449245	-1.53E-08	0.020322621	1076.660156	0.000101132	3.13E-06	37.3117157	163.0742906	8.636376916	577.5207517	0.000117195	0.056404169	2.90E-08	0.00025607	0	0.000341247	4.65E-06	1048.703114	0.007425615	0.822587139	0.161821628	0.028109434	51.46073903	0.037670462	0.030827028	0.022086947	0.414346129	1.412497587	3.027899795	0.005782564	0.082006645	0.072678533	0.017543527	124.2151216
great-bass-recorder_C2_mums	70	bass recorder	woodwind	2	0	4.294313725	2.316078431	2.189607843	3.983529412	3.108627451	141.4309823	57.79865816	8.195014656	741.5989261	3.96E-07	0.636832306	-7.15E-08	0.162025649	150.7324219	8.22E-06	3.21E-06	2.677112031	5.864382635	1.62235027	501.1768889	6.69E-08	0.008004059	3.02E-08	0.001574395	0	1.82E-05	4.60E-06	130.7853615	0.018865723	0.770943842	0.1719362	0.05622724	2575.957535	0.324813558	0.128348304	0.093455526	0.420811943	1.375947548	0.604357235	0.003420353	0.020497384	0.009341754	0.011612276	1077.980905
great-bass-recorder_C3_mums	71	bass recorder	woodwind	3	0	5.382352941	2.660588235	2.566862745	4.470588235	3.358039216	266.9007479	63.54934531	13.68362166	715.0159165	8.16E-07	0.646806787	-6.68E-08	0.082138377	279.9316406	1.48E-05	3.81E-06	1.250392226	4.890221174	3.109820086	743.5514015	2.13E-07	0.005783268	4.61E-08	0.0002347	0	3.83E-05	3.62E-06	261.7218558	0.020895409	0.856938446	0.104602419	0.038660197	1962.135458	0.158445593	0.12102053	0.088210123	0.420229022	1.378725316	0.907059286	0.00808861	0.009685721	0.00722695	0.004951074	910.5739677
harp.m1.C4.f.Erh1230	72	harp	percussion	4	1	3.585098039	4.056666667	3.366666667	3.74254902	3.320588235	867.0696147	834.3322732	6.586539573	107.9453427	0.000949088	0.120705389	-1.05E-08	0.024364644	2109.375	0.001293599	7.32E-07	172.964822	104.4689233	2.18013995	66.3925358	0.000423226	0.023191923	6.94E-09	0.005452597	550.78125	0.001177997	4.72E-07	264.7629173	0.003744898	0.208329586	0.312485696	0.486639956	2.494618187	0.086257374	0.02347394	0.05121133	0.686587031	0.454566154	0.305866133	0.000933327	0.068319046	0.0646965	0.049823424	0.95329153
horn_C2_mf_vsl	73	horn	brass	2	0	3.158235294	4.032156863	3.875294118	3.161960784	4.666666667	691.9370055	282.7234343	1.483460655	17.60131333	2.74E-06	0.08140028	-4.05E-09	0.037098495	1119.726563	0.002820603	2.48E-07	31.49202534	17.22409651	0.462361419	3.103938474	1.14E-06	0.025060617	2.50E-09	0.002256086	0	0.003309072	1.33E-07	65.84752282	0.002018234	0.003900913	0.073360634	0.922602314	1.309581082	0.645652353	0.00776052	0.005028269	0.428557666	1.333411758	0.418506783	0.000680055	0.000505405	0.011600368	0.011159976	0.28066533
horn_C3_mf_vsl	74	horn	brass	3	0	2.661764706	3.199607843	3.718627451	3.655098039	4.098039216	662.5355043	293.2776591	1.498821934	12.95009867	1.38E-06	0.176722162	-1.03E-08	0.040263481	1076.660156	0.000249038	2.79E-07	12.81811407	10.88683643	0.319825742	3.6814587	4.13E-07	0.013678574	1.66E-09	0.000740857	129.1992188	0.000219962	1.31E-07	130.8609279	0.003954405	0.035236758	0.368963408	0.596345837	0.745655545	0.335461621	0.019590995	0.013980579	0.41500295	1.409621433	0.15117648	0.000535531	0.001458014	0.013793476	0.014363942	0.048484336
horn_C4_mf_vsl	75	horn	brass	4	0	2.794117647	2.176078431	3.121764706	4.304117647	3.494901961	641.9354507	323.2290431	1.214071334	8.209175856	1.05E-06	0.180851369	-1.62E-08	0.043403647	1291.992188	0.000177402	4.84E-07	32.4362833	18.84414627	0.198163188	1.079824998	4.97E-07	0.009834753	2.37E-09	0.00215246	215.3320313	0.000222549	3.41E-07	261.2687191	0.002743271	0.205583775	0.601119923	0.200966904	1.420038253	0.169369101	0.030869701	0.021893798	0.415722817	1.405252803	0.301655184	0.000684377	0.016515357	0.022572902	0.025584757	0.366251929
horn_C5_mf_vsl	76	horn	brass	5	0	2.67	1.734705882	3.66627451	4.304509804	3.330784314	618.8063747	229.9074708	2.984786119	20.05169058	2.03E-07	0.48248962	-4.98E-08	0.037616392	1055.126953	6.27E-06	7.52E-07	18.96968582	24.08879119	0.215142114	2.871859611	7.85E-08	0.016513942	1.69E-08	0.000645208	0	1.16E-05	9.02E-07	524.048767	0.006862325	0.619344878	0.364243073	0.019515491	5.219442008	0.081929257	0.094807511	0.067248581	0.4149501	1.409928324	0.302615031	0.001549182	0.033445066	0.028154502	0.007871666	0.988151738
horn_effect_C3_f_vsl	77	horn	brass	3	1	2.759411765	3.715686275	4.31745098	3.447058824	3.821372549	1026.510251	844.2787211	4.878236237	42.58674275	0.000621037	0.122996846	-6.31E-09	0.028156145	2627.050781	0.00050199	2.69E-07	48.88834653	194.0115696	0.440301855	6.445630922	0.000533744	0.00862419	2.53E-09	0.000806024	409.1308594	0.000561452	1.69E-07	130.7853615	0.001529301	0.009280888	0.172693469	0.817973595	0.839695603	0.335306333	0.012455917	0.008893506	0.415189231	1.408540315	0.151089183	0.000249513	0.001121024	0.011344729	0.011578335	0.05850411
horn_effect_C4_f_vsl	78	horn	brass	4	1	2.564117647	3.303137255	4.70372549	3.61627451	3.524901961	888.3782419	822.9573574	7.103045756	75.00814144	0.000481037	0.272712751	-1.43E-08	0.031402709	1571.923828	0.000185726	5.50E-07	25.78282373	63.66829024	0.305329673	6.602868486	0.000304649	0.016830107	5.60E-09	0.00042908	21.53320313	0.000211499	3.54E-07	261.570723	0.003424417	0.044349928	0.539848191	0.417065041	0.26845877	0.172537915	0.027739111	0.019809558	0.415454857	1.406543728	0.151045546	0.001109258	0.002623487	0.031632386	0.031503573	0.027240428
horn_effect_C5_f_vsl	79	horn	brass	5	1	2.864901961	2.159803922	4.42254902	4.068235294	3.527843137	743.0292048	499.2944038	9.122880954	145.7408903	9.31E-06	0.394778492	-2.44E-08	0.033961056	1055.126953	3.90E-05	7.99E-07	24.8516617	101.8698377	0.993038831	10.6423266	8.35E-06	0.055547458	1.31E-08	0.001635224	0	7.94E-05	8.53E-07	522.5374383	0.002435058	0.436448713	0.413918512	0.154933893	2.160270683	0.082096361	0.04678408	0.033112764	0.414889917	1.410277904	0.679443318	0.002479076	0.01257351	0.058054972	0.055854781	0.745712372
horn_flatter_C3_ff_vsl	80	horn	brass	3	1	3.037058824	5.073137255	4.913921569	3.062352941	4.485294118	1026.868229	649.6086302	2.985509286	16.79043254	0.000125037	0.163845634	-4.34E-09	0.027213123	2347.119141	0.019857112	1.03E-06	60.55545339	84.55870704	0.360326564	3.820186129	9.79E-05	0.034470178	1.26E-09	0.001107918	258.3984375	0.025935644	7.52E-07	130.483532	0.003526427	0.003962842	0.185507038	0.81112876	0.191626926	0.342584369	0.008076102	0.006550471	0.441431462	1.256129107	0.602614301	0.001087924	0.001139338	0.020313393	0.020459056	0.064120232
horn_flutter_C4_ff_vsl	81	horn	brass	4	1	2.758039216	5.209803922	5.449607843	2.83372549	4.266078431	923.3921249	753.8965202	4.954930916	42.30741515	0.000851694	0.221491248	-9.13E-09	0.030680813	2164.086914	0.013659024	2.21E-06	38.5761483	88.24536867	0.341272245	5.90603028	0.000384624	0.018586503	1.97E-09	0.001020529	290.6982422	0.019394481	1.85E-06	261.2687191	0.002404094	0.059431591	0.577060092	0.363386414	0.453866878	0.170889193	0.016763771	0.013503969	0.435303866	1.270689689	1.056708975	0.000875829	0.007708136	0.032369977	0.031323609	0.11705827
horn_flutter_C5_ff_vsl	82	horn	brass	5	1	2.394705882	4.721176471	5.638627451	3.034313725	4.225686275	890.8052456	667.6303678	6.376544142	80.44452897	0.000303958	0.308808929	-1.72E-08	0.03060419	2067.1875	0.018329202	7.10E-06	38.6486798	80.56567026	0.723910036	16.42841914	0.000204516	0.033876612	4.85E-09	0.001070683	516.796875	0.020540978	4.20E-06	522.8393549	0.00357924	0.357492135	0.450982439	0.196268923	1.344159189	0.081816095	0.032110708	0.024608909	0.436682341	1.282778023	3.324927564	0.000772755	0.031992275	0.018512705	0.03985766	0.337866112
KFA_Flatter_f_C2	83	contrabassoon	woodwind	2	1	3.541960784	4.119019608	3.688039216	2.994117647	4.30745098	381.1973492	228.1708017	2.066910025	39.94567606	1.49E-05	0.299542119	-2.22E-08	0.089603704	732.1289063	0.010357484	4.71E-06	24.29870619	18.313414	0.713019545	16.65577451	3.99E-06	0.041921568	4.50E-09	0.004649714	0	0.008089541	3.59E-06	64.90347996	0.009078901	0.101048742	0.237834062	0.66132536	8.282920974	0.666185498	0.040194731	0.029730789	0.431918444	1.31015571	0.374681236	0.002945396	0.011419272	0.012658904	0.022379207	2.34724103
KFA_Flatter_f_C3	84	contrabassoon	woodwind	3	1	4.112352941	4.701372549	4.141568627	2.900588235	4.346470588	429.4975802	268.3517927	3.139592337	98.55327807	4.84E-05	0.171515673	-1.32E-08	0.077039771	796.7285156	0.077872133	6.19E-06	52.73963756	12.89319109	1.197942552	27.15857676	1.10E-05	0.056999448	3.70E-09	0.009289692	0	0.088133953	5.28E-06	133.6105942	0.008274631	0.203552758	0.374309011	0.415968575	4.236165643	0.292309669	0.020645812	0.019777441	0.482145859	1.026944298	1.234115424	0.002276234	0.027118471	0.039176101	0.059916688	4.37849825
KFA_nA_sus_mf_C2	85	contrabassoon	woodwind	2	0	3.450980392	3.73254902	3.343333333	3.162156863	4.03372549	278.8616461	161.4867599	3.077184502	59.95043878	3.07E-06	0.15418233	-3.07E-08	0.110885269	602.9296875	0.000789764	1.28E-06	3.296470294	7.124176254	0.373210151	11.309009	7.39E-07	0.014533339	1.16E-08	0.001910656	21.53320313	0.000583307	6.02E-07	65.468269	0.0046182	0.102226596	0.387141239	0.511008874	1.646402473	0.657700696	0.056191274	0.038466616	0.418376479	1.390191836	0.07558824	0.000837934	0.002673449	0.012317253	0.013618543	0.243869987
KFA_nA_sus_mf_C3	86	contrabassoon	woodwind	3	0	3.729019608	3.114117647	3.099215686	3.88745098	4.039411765	346.8936271	195.1780268	2.42523434	39.59042182	4.07E-06	0.300596471	-3.33E-08	0.084958657	775.1953125	9.14E-05	1.19E-06	7.043724593	3.510435886	0.341769358	8.36445381	8.04E-07	0.018538016	6.92E-09	0.001454226	0	0.000156521	1.11E-06	130.7098387	0.010639244	0.220532302	0.529479637	0.250777436	3.014643911	0.333654763	0.061373299	0.044124302	0.418673832	1.388391705	0.151001935	0.00251361	0.004329803	0.015514056	0.015447502	0.660726078
KTr_Bes_rub_2s_f	87	snare	percussion	4	0	3.428235294	5.099019608	4.585294118	3.725098039	3.07745098	5239.198987	3828.167429	0.856779703	2.921002786	0.126527261	0.022198039	-1.79E-09	0.008410502	12489.25781	0.269620469	6.47E-07	983.3872812	527.8990108	0.240287879	0.558393947	0.072347711	0.013708118	4.52E-09	0.001361665	1232.775879	0.068806394	1.56E-06	305.8945506	0.000832728	0.021252369	0.121883334	0.832895164	1.023949045	0.492926335	0.001667426	0.005388837	0.484692771	0.351551146	311.3678524	0.0007923	0.041095163	0.136034369	0.236784425	0.298854065
Lion-roar_vsl	88	lion roar	percussion	NA	0	2.988039216	5.360980392	4.015686275	2.152941176	4.236862745	214.4856456	91.93214493	4.354161475	417.5616791	6.75E-07	0.241577103	-1.07E-08	0.120860935	301.4648438	0.105059475	8.70E-06	12.07635189	14.03254543	1.878571693	470.2953966	3.11E-07	0.054082552	1.20E-08	0.011616968	0	0.083746627	9.86E-06	35.67623726	0.007821374	0	0.269994981	0.728724258	0.567164867	0.653629524	0.013611808	0.016651054	0.553177402	0.794081927	1.643982929	0.002505199	0	0.056759621	0.064614833	4.07539355
oboe_C4_mf_vsl	89	oboe	woodwind	4	0	3.133137255	2.687254902	4.050980392	4.041372549	3.542745098	1049.827538	453.3900148	2.121920878	11.37603762	5.61E-06	0.212539378	-1.63E-08	0.023725365	1830.322266	3.99E-05	3.86E-07	29.79654903	36.1336943	0.368413675	2.871493984	1.93E-06	0.042280841	6.45E-09	0.000699586	236.8652344	6.13E-05	3.63E-07	261.4196775	0.007381361	0.051206414	0.493779171	0.454877711	1.788548777	0.172897999	0.032242003	0.022785243	0.413586841	1.417871898	0.302003871	0.002388147	0.00454521	0.021381389	0.025566368	0.502954093
oboe_C5_mf_vsl	90	oboe	woodwind	5	0	3.240392157	2.22254902	3.895882353	4.503921569	3.415882353	1383.348401	472.2441969	0.481761938	17.33529633	3.02E-05	0.46910056	-3.76E-08	0.018595194	1593.457031	0.00013067	2.15E-06	29.05621387	54.18905891	0.37733501	3.346768621	1.04E-05	0.039128882	1.09E-08	0.000902012	0	0.000227419	1.69E-06	522.8393549	0.019582982	0.21105286	0.652398591	0.1388551	7.68245642	0.087159219	0.0759927	0.054461097	0.418921936	1.386938222	0.301916649	0.011101827	0.010141247	0.030095612	0.025679519	2.095113276
oboe_C6_mf_vsl	91	oboe	woodwind	6	0	3.887058824	1.958235294	4.342745098	4.421372549	4.169803922	1583.424897	547.314629	0.391907771	3.090419694	1.39E-06	0.332213096	-3.50E-08	0.015382592	2110.253906	0.000271321	2.23E-06	99.53872215	14.48529604	0.289446146	0.868136826	3.68E-07	0.031105083	8.89E-09	0.000930874	0	0.000566324	2.06E-06	1045.074877	0.021639567	0.458085142	0.533716716	0.006892252	1.024486749	0.042186007	0.07316759	0.051521904	0.41551219	1.406668261	1.208015483	0.009073592	0.053442193	0.050266601	0.002981333	0.395893508
oboe_flutter_C4_vsl	92	oboe	woodwind	4	1	2.502745098	2.981372549	4.708235294	3.448627451	3.791568627	1328.8581	724.7413928	1.529187781	5.715493846	1.52E-05	0.292027743	-2.33E-08	0.021446013	3143.847656	0.002523502	3.27E-06	64.253428	75.66410724	0.196735066	1.546324386	3.65E-06	0.040529646	5.90E-09	0.000662201	236.8652344	0.002311022	2.24E-06	261.7974659	0.008507797	0.049624594	0.335234423	0.615567212	1.360657422	0.169270069	0.047038024	0.033781327	0.421901049	1.370224023	0.453660476	0.001437991	0.002539976	0.025754241	0.027030188	0.240313921
oboe_flutter_C5_vsl	93	oboe	woodwind	5	1	3.102745098	3.691960784	4.744313725	3.679607843	3.97372549	1489.758357	658.2496719	2.483380265	13.55546558	4.82E-05	0.333514657	-1.35E-08	0.016387243	3143.847656	0.008553394	3.55E-06	52.98622213	120.0899404	0.71457617	7.61306567	1.38E-05	0.085595153	3.60E-09	0.001466702	26.91650391	0.010929661	2.60E-06	523.141446	0.008167699	0.082101296	0.652234501	0.256478705	1.525176758	0.084971326	0.026888148	0.019952549	0.427054482	1.340574451	2.114639061	0.002155066	0.039167515	0.085845743	0.048696604	0.650015269
oboe_flutter_C6_vsl	94	oboe	woodwind	6	1	3.787058824	2.315294118	4.648431373	4.238627451	4.206862745	1357.814007	553.1576481	2.224040699	12.997739	2.12E-06	0.376528745	-3.41E-08	0.01773695	2110.253906	0.005848901	8.61E-06	66.56310423	30.72404432	0.892203714	4.512825911	7.24E-07	0.042028869	6.70E-09	0.000733622	0	0.005651463	4.76E-06	1045.67871	0.006183695	0.543530162	0.427364783	0.030044315	2.8731734	0.041998905	0.070466805	0.049748149	0.416545971	1.400695406	2.416031369	0.00277905	0.026949333	0.028698094	0.00828703	1.100070288
pan-flute_C3_mums	95	pan flute	woodwind	3	0	5.325490196	3.159607843	3.289215686	4.178823529	4.16745098	330.8650601	366.9202739	15.19711204	460.5229763	0.00057443	0.339263174	-6.90E-10	0.094923498	602.9296875	0.00128342	8.82E-08	82.96777927	89.33143655	7.222048516	507.6296991	0.000310928	0.127822617	1.20E-09	0.044296863	236.8652344	0.00193246	1.62E-07	126.6225545	0.004493817	0.351775982	0.431714691	0.21197721	3.09908E+12	0.316133228	0.001233123	0.000911913	0.422582759	1.365789441	1.185876938	0.00310588	0.257079862	0.124896122	0.078747755	5.29707E+12
pan-flute_C4_mums	96	pan flute	woodwind	4	0	5.650784314	2.736078431	2.575490196	5.073529412	3.934901961	416.1024562	407.9261491	11.86464548	336.5952022	0.000550751	0.506375441	-7.23E-09	0.069487023	796.7285156	0.000155847	3.96E-07	33.27562545	36.85936809	1.373337354	64.10167262	0.000168076	0.030659922	3.42E-09	0.003069737	0	0.000235369	3.65E-07	261.4196775	0.00737338	0.511765743	0.276963743	0.220189446	524.4365589	0.157142785	0.013291793	0.009753651	0.421668255	1.37059271	0.302003871	0.001268082	0.05697442	0.028217906	0.046191315	540.5375033
pan-flute_C5_mums	97	pan flute	woodwind	5	0	5.474313725	2.542745098	3.009803922	5.133137255	3.629215686	665.2289002	499.1477334	10.47760695	252.180981	0.000597484	0.507099359	-2.18E-08	0.037923861	1571.923828	0.000119971	1.50E-06	23.20243261	45.64666074	1.332792905	66.41009533	0.000245597	0.021655452	7.99E-09	0.000547921	0	0.000172234	1.40E-06	527.3890945	0.008334922	0.621895998	0.261377925	0.115966586	254.3143927	0.068413126	0.041500798	0.029733536	0.416575818	1.397946774	1.52272012	0.001177795	0.029740758	0.017342104	0.040451658	192.9591177
Ratchet_vsl	98	ratchet	percussion	NA	0	2.228627451	6.193529412	5.771176471	2.099803922	3.708823529	5268.260875	3270.875713	0.820287108	3.320072838	0.091706283	0.045761857	-3.97E-09	0.007324811	11391.06445	0.245667511	1.92E-06	442.9230865	152.9680984	0.192897217	0.470110798	0.013368235	0.027373481	1.41E-09	0.001923144	468.347168	0.112157514	8.71E-07	354.8479748	0.001927989	0.041788242	0.055002425	0.903046223	1.458510431	0.470797643	0.005217026	0.010672537	0.476557117	0.474542481	21.54430456	0.000650297	0.030455553	0.016249228	0.033331708	0.852205553
sop-crumhorn_C4_mums	99	soprano crumhorn	woodwind	4	0	2.252156863	3.009607843	4.731372549	3.679019608	3.43	2907.131204	2229.655168	0.811109562	5.853812652	0.000579169	0.114202082	-9.40E-09	0.018269123	5792.431641	0.000532548	3.00E-07	218.1407768	81.65570532	0.136972477	0.316081726	0.000172936	0.009616882	8.45E-10	0.024115819	0	0.004686588	8.47E-07	262.4788308	0.004706143	0.093286576	0.108710254	0.798046637	1.303673957	0.178906294	0.022589922	0.016308429	0.416604122	1.385137245	0.909682763	0.000653559	0.002198879	0.002791737	0.004245902	0.140155055
sop-crumhorn_C5_mums	100	soprano crumhorn	woodwind	5	0	2.285686275	2.395098039	5.259019608	3.86	3.469803922	3234.098384	2340.983551	1.039275089	7.727822396	0.000205552	0.152212293	-1.12E-08	0.01567623	6309.228516	0.000186594	3.49E-07	71.26234376	13.71456707	0.061584983	0.237916864	3.95E-05	0.003895685	4.08E-10	0.001881052	0	0.000418134	3.68E-07	524.9576616	0.005871315	0.149071762	0.183260831	0.668185493	1.229130797	0.084177229	0.028356988	0.02025945	0.416545178	1.39942387	0.606454905	0.000503066	0.003084436	0.0087233	0.012051305	0.028204522
tenor-crumhorn_C4_mums	101	tenor crumhorn	woodwind	4	0	2.78254902	3.777647059	4.649803922	3.047058824	4.047058824	1455.868961	983.1430888	3.719273394	36.02238386	0.001261403	0.257192411	-1.38E-08	0.022637742	2863.916016	0.000177133	4.18E-07	12.49751415	19.77508751	0.144092766	2.608058396	0.00021472	0.022257069	1.12E-09	0.007407676	21.53320313	0.000162263	1.98E-07	131.0878892	0.005774699	0.041130646	0.074329843	0.884283756	0.413076282	0.35381221	0.028373434	0.020453866	0.417696584	1.388046657	0.151438676	0.000604734	0.00160925	0.001793508	0.002522583	0.04931521
tenor-crumhorn_C5_mums	102	tenor crumhorn	woodwind	5	0	2.42372549	3.096862745	4.903333333	3.390392157	3.882941176	1846.621512	1622.725023	2.107200394	10.8945771	0.001086858	0.116483232	-2.15E-08	0.023415609	4974.169922	0.000221954	5.06E-07	24.08669916	16.85405374	0.072668843	0.851480673	0.000275505	0.009212728	4.35E-09	0.00631672	0	0.000289587	2.83E-07	262.1757784	0.004586937	0.08327255	0.180965761	0.735696963	1.518687949	0.178351307	0.046019441	0.033000659	0.416395635	1.396151908	0.302877353	0.000908641	0.001325693	0.003105245	0.003450873	0.106649228
tenor-viol_C3_mums	103	tenor viol	string	3	0	3.059019608	3.090588235	3.259607843	4.028235294	3.560588235	485.3118885	384.8861026	2.44827802	53.2163701	8.96E-05	0.18286455	-2.52E-08	0.081546565	1055.126953	0.000141327	6.16E-07	43.56626749	14.54146178	0.531694405	18.43157706	2.10E-05	0.017413365	3.02E-09	0.005308401	0	0.000134087	3.59E-07	130.558924	0.00368209	0.184481638	0.336780382	0.479886238	1.17440022	0.32903503	0.047294906	0.033785965	0.417555745	1.394596795	0.150827592	0.000386809	0.01177308	0.012840803	0.025057533	0.049430643
tenor-viol_C4_mums	104	tenor viol	string	4	0	3.358235294	3.708627451	4.385882353	4.171764706	3.942156863	947.258268	510.7926919	9.986354904	198.962821	0.000348559	0.291836791	-1.63E-08	0.027243598	1076.660156	0.000225621	1.03E-06	35.21777885	38.72253183	1.777110953	59.8045608	0.000149886	0.033158927	2.13E-08	0.001898447	0	0.00064608	7.61E-07	261.4196775	0.004553791	0.09700139	0.647788433	0.258476982	0.511774209	0.17102275	0.031977302	0.022639321	0.41404886	1.414688741	0.150958324	0.002302347	0.014892704	0.022113668	0.029690982	0.108944937
tenor-viol_C5_mums	105	tenor viol	string	5	0	2.56254902	2.301176471	5.066078431	4.020980392	3.585294118	1116.22636	1257.631353	8.066023956	80.49569006	0.000352126	0.373780369	-3.44E-08	0.025058649	1571.923828	5.71E-05	1.23E-06	26.52748917	66.2226388	0.545360794	10.54656969	8.93E-05	0.025651557	9.35E-09	0.000386976	0	8.39E-05	1.02E-06	521.0304682	0.005357882	0.211888024	0.474675611	0.316071889	0.432985253	0.081011602	0.068493862	0.048628551	0.41521464	1.408122851	0.601918033	0.00057062	0.009000471	0.016051412	0.018234079	0.063650398
Thundersheet_bow_vsl	106	thundersheet	percussion	NA	0	2.604705882	5.383137255	5.729803922	1.98372549	4.370784314	647.9708638	478.071305	4.420656731	46.4350259	9.57E-05	0.303254642	-4.55E-09	0.041809513	1593.457031	0.002614721	5.75E-07	204.4316722	197.1248717	2.981983503	65.91138916	4.38E-05	0.151690455	1.17E-08	0.008639032	855.9448242	0.011951141	1.43E-06	393.72848	0.003108043	0.369118379	0.431879155	0.175756509	1.954638185	0.154607321	0.008444093	0.006246837	0.421996914	1.324696567	17.37866486	0.002519395	0.200087146	0.088948057	0.096132887	2.059910734
treble-viol_C4_mums	107	treble viol	string	4	0	2.67372549	2.554117647	4.274901961	3.924117647	3.565882353	1303.391677	525.8980504	4.532809685	64.51771718	0.000160892	0.215469555	-1.59E-08	0.018994683	2088.720703	6.85E-05	4.01E-07	13.77572407	25.96413421	0.391718216	9.382712885	4.81E-05	0.011660042	6.44E-09	0.000176245	236.8652344	6.44E-05	2.48E-07	262.1757784	0.003944473	0.039669666	0.349489748	0.610866001	0.597871592	0.177937176	0.032163156	0.023048933	0.418078241	1.391631405	0.151394939	0.001333312	0.001033487	0.010549558	0.010815142	0.094899821
treble-viol_C5-mums	108	treble viol	string	5	0	2.050392157	2.363137255	5.434901961	3.588823529	3.773333333	1461.709694	1053.555032	5.077686735	44.92460794	0.000221768	0.312694671	-2.18E-08	0.017904463	4166.674805	7.62E-05	8.26E-07	97.43353119	100.8181485	0.644141278	11.07041897	0.000178599	0.04767225	1.66E-08	0.000791859	538.3300781	0.000282553	8.26E-07	522.5374383	0.004562066	0.07113381	0.583048698	0.344737802	0.445242197	0.087102466	0.045163276	0.032023633	0.415002816	1.409398386	0.905227016	0.001530364	0.012554361	0.038378147	0.052858402	0.106666869
trombone_C3_f_vsl	109	trombone	brass	3	0	3.246666667	3.285882353	3.429215686	3.602352941	4.044509804	778.4700353	399.0339899	1.687822255	10.69304928	7.31E-06	0.127256402	-1.15E-08	0.037088359	1571.923828	0.000699583	5.04E-07	22.15047861	33.01939716	0.380177638	2.475579582	3.15E-06	0.016085202	3.53E-09	0.001593278	59.21630859	0.000815358	3.28E-07	130.8609279	0.004541552	0.039779176	0.223787586	0.735459927	0.853868745	0.334468729	0.02210519	0.015691036	0.41537299	1.407474788	0.226830238	0.001580142	0.003692344	0.02100392	0.024920536	0.184528284
trombone_C4_f_vsl	110	trombone	brass	4	0	2.886470588	2.542156863	3.739803922	4.158627451	3.479019608	796.1026697	483.1929951	1.272227497	6.125523061	5.40E-06	0.168183189	-1.63E-08	0.039073121	1593.457031	0.000239826	4.79E-07	26.44706944	13.56831571	0.105662295	0.700143275	1.86E-06	0.035609252	2.19E-09	0.001382216	21.53320313	0.000252504	2.87E-07	261.2687191	0.001944824	0.159606552	0.470112782	0.369438932	1.060482979	0.170092038	0.031339947	0.022392861	0.41630583	1.402003262	0.301829477	0.000678338	0.004918357	0.010976499	0.013707483	0.150951704
trombone_C5_f_vsl	111	trombone	brass	5	0	2.920980392	2.005490196	3.276862745	4.436862745	3.109019608	680.0536846	343.3434511	2.788516082	14.31275723	1.47E-06	0.464943993	-2.21E-08	0.036219456	1571.923828	2.91E-05	8.13E-07	8.97456197	11.65842658	0.148525082	1.253514811	5.27E-07	0.01222876	3.31E-09	0.000257913	0	3.07E-05	6.45E-07	522.5374383	0.004465209	0.521377793	0.420021297	0.059390427	5.228892272	0.085368086	0.042109413	0.029912669	0.41578746	1.404855993	0.905750047	0.0006244	0.01009829	0.009995829	0.008550681	0.559170136
trombone_effect_C2_contimbre	112	trombone	brass	2	1	3.670980392	5.440588235	4.34372549	2.559019608	4.741960784	662.7415623	352.2270368	6.170767609	73.52118065	3.52E-05	0.097067443	-3.26E-09	0.020120003	937.5	0.030648067	7.69E-07	102.5302865	212.4734925	3.151171635	185.9530554	3.14E-05	0.033101411	4.04E-09	0.001938139	416.015625	0.05514328	9.82E-07	64.94098051	0.001051662	0.013136662	0.035809822	0.950978604	1.002074306	0.336982655	0.00696278	0.014730363	0.688886107	0.449059021	0.843887457	0.000460313	0.005619191	0.015722128	0.020020938	0.488033806
trombone_effect_C3_contimbre	113	trombone	brass	3	1	3.34372549	5.627843137	4.281960784	2.655686275	3.453137255	504.4256231	228.9425151	4.284805321	76.80290935	5.98E-06	0.158962739	-1.08E-08	0.027063833	843.75	0.034280005	4.04E-06	18.53229329	48.86467674	1.134960471	55.38314187	2.52E-06	0.051635381	4.87E-09	0.001753875	187.5	0.048071802	3.21E-06	133.8423244	0.004079927	0.057806661	0.627188198	0.314345935	0.494925142	0.182261558	0.020763346	0.050939919	0.694240608	0.418096987	0.695593083	0.001206315	0.011086546	0.059753367	0.056590899	0.147974954
trombone_effect_C4_contimbre	114	trombone	brass	4	1	3.791960784	4.938627451	4.390392157	3.204509804	3.855294118	639.7743011	381.4126881	5.178651099	50.08497433	1.64E-05	0.195044153	-1.96E-08	0.021726166	1042.96875	0.002341864	2.52E-06	43.0203897	127.1253153	1.289976869	38.78831473	4.12E-06	0.011432703	4.09E-09	0.000508926	234.375	0.002097393	1.63E-06	262.7822334	0.006203207	0.145141757	0.674365281	0.179380801	0.552056868	0.08619655	0.041361414	0.095109436	0.689072326	0.433979039	1.36728642	0.000946993	0.011312703	0.046670946	0.052360994	0.056942621
trombone_effect2_C4_contimbre	115	trombone	brass	4	1	3.123137255	4.438431373	3.758431373	3.38372549	3.379411765	519.760772	195.3177032	7.061379268	98.43445646	2.70E-06	0.290460061	-2.89E-08	0.024434978	574.21875	0.005768899	7.34E-06	8.207494421	30.57542038	0.531618296	39.03107313	8.57E-07	0.010607649	6.41E-09	0.000250325	11.71875	0.006626085	4.79E-06	264.6864729	0.015123892	0.202019227	0.64564681	0.15096185	0.148559256	0.068591975	0.059940279	0.135060221	0.689266387	0.434851091	0.917598808	0.002173716	0.012512812	0.022586747	0.028910644	0.014499818
trombone_effect3_C3_contimbre	116	trombone	brass	3	1	4.390784314	4.965294118	3.192941176	2.351372549	3.773137255	142.5640034	64.86585818	16.17478433	1553.886653	5.26E-07	0.307708506	-3.43E-08	0.088660543	257.8125	0.003199768	6.45E-06	3.767359075	10.37367259	4.483994245	1156.046026	2.29E-07	0.022577548	1.05E-08	0.001029376	5.859375	0.006243423	7.43E-06	127.392864	0.005603538	0.661333594	0.303876874	0.041809215	10.22937516	0.156284966	0.071771802	0.15912197	0.684391269	0.458892116	1.693445352	0.001536171	0.036622967	0.038035843	0.015566724	3.413018901
trombone_effect3_C4_contimbre	117	trombone	brass	4	1	2.904705882	5.495686275	5.641176471	2.62745098	3.940588235	1381.68757	438.0934308	4.741464679	68.16247642	3.11E-05	0.15989857	-1.48E-08	0.009254155	1828.125	0.026334862	4.71E-06	70.46260068	49.93053612	1.34246474	31.76595454	2.07E-05	0.023796767	5.17E-09	0.000448216	35.15625	0.021977368	3.30E-06	264.3045154	0.009961638	0.040293566	0.316995679	0.638746326	0.079211129	0.074681557	0.030074625	0.077554203	0.695745122	0.400148164	1.221347285	0.003004119	0.005067858	0.057512664	0.063365823	0.014618399
trombone_effect4_C2_contimbre	118	trombone	brass	2	1	3.096862745	5.027647059	4.458431373	2.660784314	3.963333333	1154.694015	396.3681178	0.512242958	11.02570538	5.21E-06	0.050514258	-3.77E-09	0.013430051	1722.65625	0.002418003	1.77E-07	43.92396523	40.70258885	0.206032495	2.160100177	1.60E-06	0.003771417	9.84E-10	0.000548106	105.46875	0.002031247	1.10E-07	65.84752282	0.001744419	0.017258686	0.039794914	0.942912176	0.941287871	0.346274673	0.008679068	0.019053274	0.687311669	0.454944016	0.417782194	0.000329067	0.002033898	0.003497669	0.004789119	0.076727765
trombone_flutter_C3_ff_vsl	119	trombone	brass	3	1	3.55627451	4.951372549	4.287254902	3.024117647	4.610196078	579.3453286	339.2008938	2.185762607	14.11053479	1.34E-05	0.148118094	-8.18E-09	0.049533589	1248.925781	0.016293643	1.50E-06	40.69087543	33.99794697	0.320442028	3.121454458	3.89E-06	0.017227927	2.00E-09	0.003029774	107.6660156	0.012078765	7.48E-07	132.5344801	0.0014753	0.065284732	0.453009057	0.482355755	0.969303347	0.331955271	0.013159175	0.011298126	0.446046699	1.107808896	1.071152867	0.000400468	0.011679942	0.042997512	0.054732087	0.193076956
trombone_flutter_C4_ff_vsl	120	trombone	brass	4	1	3.41372549	4.616078431	4.435098039	3.612941176	3.705294118	733.6662784	351.8081215	1.678716875	9.151900224	5.57E-06	0.215047633	-1.51E-08	0.036140281	1335.058594	0.013821646	2.80E-06	20.36592173	18.06385223	0.211091018	1.331078445	1.09E-06	0.030227711	2.86E-09	0.000837259	193.7988281	0.017598577	2.33E-06	261.873076	0.005871267	0.134144545	0.603538165	0.262928562	1.191248124	0.158471962	0.027630917	0.020994185	0.436413173	1.275720343	1.664385445	0.001099973	0.008402858	0.021097055	0.028497579	0.155028661
trumpet_C4_mf_vsl	121	trumpet	brass	4	0	3.03627451	2.381568627	3.373333333	4.179215686	3.149607843	1017.29143	494.9216764	0.483678874	2.871262635	1.83E-06	0.148006501	-1.09E-08	0.028592812	1830.322266	0.000410965	3.79E-07	29.92954982	18.69478241	0.128958359	0.481746593	6.41E-07	0.010433194	1.07E-09	0.000541636	0	0.00044623	2.52E-07	261.2687191	0.005037356	0.107030176	0.465207548	0.428072187	1.382338636	0.172024645	0.021638222	0.015417852	0.415704109	1.405557168	0.301829477	0.000629667	0.002280501	0.02899428	0.030029702	0.139497483
trumpet_C5_mf_vsl	122	trumpet	brass	5	0	2.823921569	1.803333333	3.919803922	4.348039216	3.217843137	965.3719839	412.3504824	0.874529917	4.714258688	1.28E-06	0.250108101	-2.15E-08	0.02680069	1571.923828	4.55E-05	5.59E-07	16.32923295	15.16023412	0.048885848	0.325733182	3.73E-07	0.02711967	5.54E-09	0.00040179	0	8.40E-05	4.08E-07	522.8393549	0.005370624	0.31612371	0.626057507	0.057114574	1.050756684	0.085987072	0.042221297	0.029905422	0.415154245	1.408728584	0.452962195	0.002162589	0.008652732	0.009004659	0.006264353	0.205351782
trumpet_C6_mf_vsl	123	trumpet	brass	6	0	2.323333333	1.805882353	5.03745098	4.148235294	3.749411765	1188.537717	454.9200777	3.769784858	20.00392138	1.47E-06	0.48477323	-3.09E-08	0.019418147	2088.720703	0.000251851	2.42E-06	58.0649728	102.6366666	0.9782505	10.58475929	6.16E-07	0.041415148	1.32E-08	0.000469332	21.53320313	0.00098446	2.23E-06	1046.282892	0.008530488	0.649574422	0.325100756	0.022388024	12.64128366	0.041184357	0.062625502	0.043601702	0.413259656	1.419786167	2.417427327	0.001854592	0.053516008	0.050552264	0.004896266	6.269264695
trumpet_effect_C3_contimbre	124	trumpet	brass	3	1	3.329411765	4.19372549	4.301960784	3.330980392	3.866666667	1016.927317	576.6347963	1.520359259	12.3713623	7.87E-06	0.129166778	-1.06E-08	0.022621347	1546.875	0.003132366	8.42E-07	49.89601264	83.39045912	0.252775966	3.644431122	6.70E-06	0.013226939	2.88E-09	0.002046425	1045.898438	0.006941513	9.21E-07	129.7320021	0.0028103	0.103279191	0.091633279	0.805888473	2.124513046	0.189103891	0.024131705	0.053169985	0.686136738	0.456901528	1.124370344	0.000636363	0.009912683	0.014198786	0.020660227	0.137035244
trumpet_effect2_C3_contimbre	125	trumpet	brass	3	1	3.312941176	5.192745098	5.086862745	2.591176471	3.776470588	1270.955166	599.9059528	2.966728726	38.53861314	0.000178396	0.055310389	-3.04E-09	0.01243051	2238.28125	0.01310504	3.25E-07	34.76730089	44.43627124	0.956623041	19.86630821	8.86E-05	0.010012693	1.00E-09	0.00039615	140.625	0.030697279	3.06E-07	127.5769541	0.001493517	0.026786734	0.112732607	0.86069255	0.850055243	0.192696162	0.006850745	0.015471613	0.690954595	0.443928141	1.105692823	0.000257854	0.002957377	0.012948153	0.016064206	0.089606596
trumpet_effect3_C3_contimbre	126	trumpet	brass	3	1	3.358039216	5.171568627	4.999411765	2.409803922	3.839215686	1314.442213	802.0543447	0.167070365	4.222975895	4.10E-05	0.076279071	-3.89E-09	0.025725241	2402.34375	0.071043188	8.40E-07	134.7512712	48.84444413	0.281761564	1.948519158	4.84E-05	0.018178192	2.02E-09	0.00475013	175.78125	0.11461284	1.12E-06	134.5011288	0.002769553	0.112110858	0.068525145	0.818968409	1.902203224	0.239048357	0.008078719	0.020020774	0.697754188	0.419781197	5.678409801	0.001026217	0.018941414	0.01722596	0.028727274	0.632015857
trumpet_effect3_C4_contimbre	127	trumpet	brass	4	1	3.077254902	6.240392157	5.746862745	2.39254902	4.276666667	400.217714	640.1509671	6.807573693	58.79388284	0.000102154	0.270834746	-1.11E-08	0.041366166	796.875	0.008952961	2.64E-06	106.6711202	324.2296793	3.2962131	66.96976092	4.71E-05	0.03204873	4.05E-09	0.001641416	445.3125	0.017594277	2.52E-06	267.994069	0.002060446	0.496859092	0.219779134	0.286557272	15.37777913	0.101674332	0.021114173	0.051530327	0.707107876	0.385914377	3.559385266	0.000396968	0.083135592	0.026194679	0.102964789	4.519571661
trumpet_effect4_C3_contimbre	128	trumpet	brass	3	1	2.759215686	3.929803922	4.409607843	2.778823529	3.581372549	1294.5682	293.791427	1.144618652	22.39007303	2.02E-06	0.128696231	-9.97E-09	0.010601863	1792.96875	0.002573543	7.60E-07	27.940925	42.92554622	1.740508921	7.558415254	2.24E-06	0.029305629	2.92E-09	0.000243438	105.46875	0.004749465	6.87E-07	129.2085082	0.002696001	0.04406291	0.015358445	0.941415702	1.514425495	0.182213814	0.023387996	0.051049668	0.686054372	0.457308491	0.671898629	0.000704774	0.005350064	0.001817261	0.005907331	0.410901986
trumpet_effect4_C4_contimbre	129	trumpet	brass	4	1	3.147058824	5.68	4.84627451	2.768627451	4.024901961	2187.985265	1840.610024	0.884020344	3.998757126	0.000432726	0.086916127	-2.50E-09	0.018912842	6035.15625	0.071005552	8.16E-07	534.9389353	264.5776721	0.377987107	1.080385678	0.000157886	0.023769745	1.20E-09	0.005932023	1300.78125	0.075777503	6.98E-07	262.9340663	0.001759156	0.145147322	0.151922845	0.700670296	1.076492689	0.211349411	0.004359946	0.014200672	0.719434632	0.318372134	2.128736999	0.000640459	0.042821609	0.032293693	0.070416269	0.348776451
trumpet_effect6_C3_contimbre	130	trumpet	brass	3	1	2.526078431	4.926862745	5.02372549	2.760980392	3.940196078	3593.687304	2774.684997	0.394845091	2.457787423	0.000480286	0.086382777	-4.09E-09	0.024974132	8707.03125	0.014046006	5.81E-07	615.6467989	442.6420761	0.1789901	0.472154259	0.00049667	0.012010656	1.20E-09	0.003323009	2244.140625	0.011012517	3.61E-07	130.7853615	0.001685647	0.079973357	0.0392617	0.880312151	1.715605666	0.140931754	0.011480931	0.026901707	0.696380163	0.430089336	0.302178416	0.000441708	0.013722804	0.006148377	0.020068058	0.239069504
trumpet_flutter_C4_f_vsl	131	trumpet	brass	4	1	3.507843137	4.771960784	4.742352941	3.277647059	4.070196078	1190.657744	543.7629391	0.821269845	6.520816803	3.45E-05	0.128678093	-6.08E-09	0.023825935	1873.388672	0.101204231	2.84E-06	48.15234899	30.0407736	0.483486611	2.170297383	1.09E-05	0.025965783	1.63E-09	0.001457026	215.3320313	0.075079051	1.36E-06	262.1757784	0.003085396	0.073169471	0.405151524	0.522344436	0.648165841	0.16111402	0.010732857	0.00942961	0.458143026	1.149313595	2.57223806	0.001165845	0.011557584	0.053933421	0.050719028	0.124694496
trumpet_flutter_C5_f_vsl	132	trumpet	brass	5	1	3.110588235	4.281764706	5.081568627	3.664117647	4.080588235	1297.479139	776.081937	1.930176278	11.59462485	8.47E-05	0.205975022	-8.72E-09	0.022921372	2627.050781	0.026291187	2.64E-06	91.3291894	113.5249008	0.319760171	1.833746191	5.32E-05	0.028179278	2.26E-09	0.001737647	43.06640625	0.045903117	2.63E-06	522.5374383	0.003283941	0.227602637	0.519014235	0.256008179	2.44336166	0.086977113	0.016921096	0.013094569	0.439328964	1.271138394	3.323007566	0.001162257	0.023851674	0.052003522	0.053159325	0.380129675
trumpet_flutter_C6_f_vsl	133	trumpet	brass	6	1	2.995294118	3.204901961	4.499215686	3.44627451	4.018627451	1153.624546	399.5298477	4.710923405	32.91364751	8.15E-06	0.49354033	-2.33E-08	0.019673294	2088.720703	0.005817423	1.07E-05	48.18157401	76.45466219	1.410655775	16.96223943	3.54E-06	0.057637897	1.08E-08	0.000474378	21.53320313	0.012073171	9.13E-06	1048.097534	0.007411457	0.689702035	0.285826241	0.022893769	14.78281021	0.037077307	0.045189143	0.034135208	0.430000089	1.322665543	6.657541782	0.002412005	0.050870937	0.048984598	0.011106717	8.809183379
TSaxC3_2.28sec	134	tenor sax	woodwind	3	1	3.179411765	3.268039216	3.711568627	3.864509804	4.215686275	582.0678373	407.6811894	3.557605012	35.54333407	3.26E-05	0.179178653	-1.56E-08	0.054124508	1076.660156	0.000105638	3.16E-07	4.598714453	7.0553566	0.139566879	2.485045275	1.23E-05	0.020784814	2.76E-09	0.001337371	107.6660156	0.000148488	2.49E-07	130.7853615	0.003051993	0.088130331	0.382225255	0.530608886	0.890718953	0.334316962	0.029493173	0.020991966	0.416649455	1.400007293	0.075522773	0.000470071	0.001817747	0.012951923	0.008050258	0.034062186
TSaxC3_3.61sec-01	135	tenor sax	woodwind	3	1	2.988823529	5.450392157	5.419607843	2.708627451	4.740392157	868.6732421	851.2483833	4.769609083	43.49889036	0.002760163	0.177957948	-6.02E-09	0.037647822	2325.585938	0.040063733	1.86E-06	38.62733175	92.7384342	0.598328886	9.467690152	0.000601414	0.051602898	1.14E-09	0.002261905	430.6640625	0.038599801	1.01E-06	131.3911167	0.001406227	0.047385256	0.230295255	0.72248554	1.951123858	0.346313158	0.010136527	0.009098615	0.470659738	1.079421436	0.835081887	0.000565877	0.006983085	0.028704376	0.034438751	0.544508154
TSaxC4_3.29sec-01	136	tenor sax	woodwind	4	1	3.497058824	5.370392157	5.663137255	3.081568627	5.170588235	1182.224074	1023.17009	2.507088636	14.98684234	0.001732584	0.241300955	-5.79E-09	0.028868729	3165.380859	0.011485434	1.04E-06	164.3487224	123.6092342	0.097840121	1.074244163	0.000892666	0.026462833	1.18E-09	0.002936784	473.7304688	0.028249986	1.11E-06	260.6657571	0.002297861	0.054683075	0.390365812	0.556757196	0.413110611	0.256699399	0.00866245	0.008420618	0.441321257	0.990427995	2.711774156	0.000462905	0.011569277	0.043152471	0.056115759	0.18078517
TSaxC5_3.00sec	137	tenor sax	woodwind	5	1	2.399215686	2.115490196	4.819607843	4.046666667	4.230588235	2089.38694	860.6910443	1.589109961	13.44961919	2.29E-05	0.207557958	-3.08E-08	0.012713838	4177.441406	0.000310943	1.44E-06	18.87664754	17.09528425	0.084030569	0.625012972	4.45E-06	0.007734751	8.47E-09	0.000310729	0	0.000806131	1.37E-06	523.4437117	0.008255179	0.101699763	0.464219652	0.435148295	1.678221874	0.088250619	0.067890645	0.048448991	0.417194733	1.396938981	0.604705922	0.00032806	0.004298514	0.00537972	0.006299351	0.082375678
TSaxC5_3.04sec	138	tenor sax	woodwind	5	1	2.451764706	4.512352941	6.265882353	2.930588235	5.151960784	2822.311513	1346.273933	2.565903606	18.75148065	0.001286821	0.182628758	-5.85E-09	0.009340848	4737.304688	0.001442898	4.23E-07	140.0687273	56.33651962	0.221756024	1.865335134	0.00069776	0.041926035	8.35E-10	0.000444875	43.06640625	0.002875902	4.80E-07	526.7801826	0.002713345	0.043045824	0.351795077	0.604436126	0.775844441	0.100922536	0.013128356	0.010079602	0.417907037	1.302048224	2.737733768	0.000696547	0.004198208	0.041050543	0.037884213	0.386276764
TSaxC6_2.36sec	139	tenor sax	woodwind	6	1	2.164313725	4.304901961	6.252941176	2.52254902	5.138823529	2863.496757	1456.916422	3.05490422	20.84109988	0.000723101	0.320044472	-8.04E-09	0.00890269	5254.101563	0.003799625	1.29E-06	56.85785748	61.88908417	0.19561568	1.923613272	0.000307024	0.054693022	1.05E-09	0.000274745	21.53320313	0.008974216	1.67E-06	1053.560365	0.004711474	0.088393495	0.671657643	0.238479167	0.42329466	0.042855192	0.018061769	0.013999799	0.420786968	1.299074624	11.11185941	0.001331374	0.017629103	0.016953939	0.018022541	0.093809165
tuba_C2_f_vsl	140	tuba	brass	2	0	3.222352941	3.67627451	3.51745098	3.356470588	4.712745098	339.9478609	206.5525325	1.377388284	17.67199795	6.61E-07	0.178140298	-7.74E-09	0.090815498	732.1289063	0.001353705	4.40E-07	49.21185346	8.257604642	0.278219755	9.27062602	1.21E-07	0.055844652	2.68E-09	0.015774519	21.53320313	0.002066366	2.64E-07	65.43046396	0.005378208	0.030971323	0.33345092	0.636566317	0.569373995	0.654785981	0.014431425	0.009944593	0.425397495	1.350742568	0.113415119	0.001762205	0.005450767	0.059054594	0.063292144	0.261953662
tuba_C3_f_vsl	141	tuba	brass	3	0	4.024705882	2.799607843	2.666470588	3.85745098	3.861372549	340.4293025	215.7507134	1.182049764	10.55729667	3.27E-07	0.187699286	-1.73E-08	0.089317848	775.1953125	0.000113222	4.30E-07	32.19233997	14.1640863	0.428063109	2.966515545	8.78E-08	0.032089986	6.38E-09	0.011319402	107.6660156	0.000164738	3.42E-07	130.7853615	0.005556206	0.210427762	0.464631175	0.322502039	1.787592601	0.332845718	0.031808565	0.022919186	0.418287799	1.390698469	0.151089183	0.001661272	0.030744499	0.02646714	0.019854278	0.063410049
tuba_C4_f_vsl	142	tuba	brass	4	0	4.359803922	1.771960784	2.122156863	4.651764706	3.006862745	398.181973	207.9821798	1.42319791	9.648590435	4.85E-07	0.421605193	-1.78E-08	0.065928656	796.7285156	5.62E-05	6.23E-07	16.08950205	7.048409084	0.267699118	3.665602872	7.30E-08	0.023073903	4.86E-09	0.001966512	0	7.42E-05	6.52E-07	261.873076	0.007948373	0.460561808	0.518347711	0.024078084	4.316330942	0.167106541	0.032869745	0.023598869	0.417297309	1.396310652	0.302527657	0.0014682	0.018176639	0.018730612	0.00628668	0.411831664
tuba_flutter_C3_ff_vsl	143	tuba	brass	3	1	3.610980392	4.690588235	3.680588235	3.234117647	4.766078431	353.9069716	273.2167184	2.089882421	13.19085859	1.36E-06	0.230433211	-8.36E-09	0.094961438	882.8613281	0.023538092	2.20E-06	36.55892757	16.8778363	0.229510333	2.790793665	5.39E-07	0.053149523	2.32E-09	0.010065945	129.1992188	0.017049317	1.20E-06	131.3911167	0.002864601	0.222118311	0.387295023	0.391612531	1.75592108	0.317138162	0.014577013	0.011421783	0.438933858	1.266808224	0.701876894	0.001479752	0.037894236	0.022406346	0.034497867	0.515117414
tuba_flutter_C4_ff_vsl	144	tuba	brass	4	1	3.378431373	4.932941176	4.378039216	3.200196078	3.997254902	414.1337594	335.8564948	3.062177492	17.69206844	3.22E-06	0.482722205	-1.46E-08	0.069226233	1076.660156	0.001883468	2.68E-06	37.6012201	31.87665304	0.489053904	5.5632828	3.09E-06	0.041619837	3.07E-09	0.003194267	236.8652344	0.002187743	1.94E-06	263.6945473	0.004027393	0.434096803	0.352973718	0.216221325	9.352359785	0.157657478	0.025955632	0.020059049	0.430453917	1.298550874	2.74645445	0.003221535	0.025914779	0.051210882	0.036808641	6.761951179
Tubax_C2_contimbre	145	tubax	woodwind	2	1	3.635098039	5.266078431	4.19	2.64745098	4.41	268.3350289	231.9240906	5.700670729	159.0752481	1.21E-05	0.126755868	-9.32E-09	0.059869607	539.0625	0.020319979	2.08E-06	23.41234606	32.18661063	1.07303594	89.82120763	6.58E-06	0.027722186	4.20E-09	0.00336622	152.34375	0.018420644	1.35E-06	66.38217197	0.004143013	0.026586402	0.481306443	0.491914233	0.472013981	0.352692182	0.019481648	0.043656302	0.690015041	0.44418907	0.422392535	0.001318266	0.01408669	0.039537922	0.039993862	0.336344855
viola_C3_mums	146	viola	string	3	0	3.062156863	3.45	3.22	4.003921569	3.951176471	564.9647811	467.7750092	3.407772334	20.20225412	5.14E-05	0.240980615	-1.32E-08	0.051081834	1701.123047	0.000709791	7.87E-07	39.34117752	45.57418934	0.299560009	4.396579736	1.82E-05	0.024491113	1.20E-08	0.003491874	215.3320313	0.000867464	6.72E-07	130.483532	0.003210641	0.005647103	0.443011275	0.551518993	1.251825402	0.335525348	0.024657728	0.018012822	0.419009873	1.386033141	0.150740496	0.002070204	0.00085018	0.031136948	0.03086786	0.260408528
viola_C4_mums	147	viola	string	4	0	2.85372549	2.592352941	4.011960784	4.04627451	3.82254902	846.9584312	889.1801719	2.555490514	13.57837551	0.000198066	0.295225174	-1.54E-08	0.04597423	2885.449219	0.000119971	7.45E-07	99.8512159	118.0404286	0.373059456	3.38601491	5.07E-05	0.043933901	5.87E-09	0.002419291	21.53320313	0.000166352	7.69E-07	261.570723	0.005474008	0.180908866	0.276785826	0.538205621	0.650971815	0.164661247	0.029659784	0.021280925	0.418136532	1.390836885	0.302003871	0.001479818	0.020435888	0.03031915	0.033589286	0.247543254
viola_C5_mums	148	viola	string	5	0	2.827843137	2.291960784	4.923921569	4.135294118	3.840588235	1955.453117	1870.80097	1.45850792	5.344232692	0.000275376	0.225462163	-6.89E-09	0.023012227	5254.101563	0.00039858	5.09E-07	187.6138788	236.6934955	0.320498946	1.676735359	0.000181295	0.022466215	6.97E-09	0.00114889	21.53320313	0.000496523	5.04E-07	523.746152	0.003564109	0.204876382	0.282986328	0.511720415	1.3127324	0.083620824	0.014783126	0.010508196	0.416554704	1.400645078	0.605055315	0.00111657	0.015021914	0.024611972	0.039921565	0.303479096
viola_effect_C3_contimbre	149	viola	string	3	1	3.651176471	3.79627451	3.266862745	3.678823529	3.572156863	410.7194166	279.1508506	3.594858704	61.43538871	1.22E-05	0.239692922	-1.49E-08	0.036765257	1042.96875	0.000704021	1.16E-06	80.90792882	45.25721751	2.521175907	70.01274876	9.24E-06	0.063743005	1.28E-08	0.005191411	117.1875	0.000782897	8.97E-07	263.9993552	0.005251935	0.457835931	0.446810156	0.090230686	4.526427916	0.119955566	0.032330927	0.070630254	0.68548014	0.44837463	6.043701402	0.002447153	0.141435301	0.138886376	0.045742071	5.535808948
viola_effect_C4_contimbre	150	viola	string	4	1	3.896078431	2.988235294	4.223333333	4.054313725	3.940392157	395.0705369	241.3731642	5.247888303	121.6854845	1.11E-05	0.226789089	-3.44E-08	0.036004728	785.15625	0.000181407	1.86E-06	16.57064912	22.01939578	0.537584439	44.18195259	4.02E-06	0.009857104	1.74E-08	0.000847768	0	0.000202999	1.74E-06	259.8389665	0.003157871	0.411523223	0.476556576	0.110925048	2.565415136	0.089788855	0.074789078	0.162433712	0.684793042	0.460108854	0.600529013	0.000719876	0.030963307	0.007756929	0.035211522	0.157577263
viola_effect_contimbre	151	viola	string	3	1	3.054509804	6.032941176	5.095294118	2.111960784	4.324705882	515.8475579	292.4385511	4.679571347	134.582643	3.68E-05	0.118391109	-7.28E-09	0.029090161	1054.6875	0.018642657	1.73E-06	81.10728417	37.06980528	1.336994425	68.99229442	1.82E-05	0.036616218	3.79E-09	0.004833039	117.1875	0.058687257	1.95E-06	134.5399294	0.003289074	0.015763754	0.481414937	0.504925044	1.027865246	0.252029905	0.01406579	0.035316477	0.689948039	0.406856263	0.641084931	0.001121987	0.003421952	0.075515238	0.073572211	0.510248248
viola_effect2_C3_contimbre	152	viola	string	3	1	1.499411765	6.720588235	6.443333333	1.395098039	4.535686275	939.8254066	821.8310409	2.122440624	10.6942143	8.17E-05	0.056597731	-8.14E-09	0.020284441	2683.59375	0.182975201	3.06E-06	297.3511973	184.8249684	1.056069099	7.528737413	4.51E-05	0.030219897	3.51E-09	0.005461707	539.0625	0.12035742	1.77E-06	239.7921559	0.003065067	0.135922926	0.363180987	0.484824874	1.390220427	0.447370057	0.010097633	0.042478055	0.711516717	0.250302559	47.2886419	0.001471276	0.088296415	0.129216953	0.181326248	1.027337799
violin_effect_C5_contimbre	153	violin	string	5	1	3.078235294	5.207843137	5.527254902	2.535098039	3.929411765	723.7155462	651.7404866	4.731318665	39.53996468	9.36E-05	0.299422227	-1.61E-08	0.020496061	2601.5625	0.000867216	2.33E-06	66.87894465	102.9669484	1.458518642	28.14407969	6.60E-05	0.01780589	7.69E-09	0.000788988	1019.53125	0.001987586	2.70E-06	522.8393549	0.004839494	0.505395983	0.239790023	0.252342726	15.08452206	0.064547313	0.034451047	0.077879456	0.687601468	0.446281469	3.321088675	0.001375627	0.059180786	0.044724285	0.043153111	6.573353565
violin_effect2_C5_contimbre	154	violin	string	5	1	3.532941176	4.909803922	4.488431373	2.686862745	3.297647059	952.5054938	908.2850898	3.171561904	29.02605064	0.000318603	0.261169942	-9.91E-09	0.018885222	3093.75	0.002288784	1.55E-06	316.7463674	243.0087681	2.438033502	39.34766958	0.00012671	0.053294687	9.55E-09	0.002483766	480.46875	0.004652998	2.05E-06	514.7485066	0.005011462	0.427698789	0.254739142	0.310267221	5.415279885	0.080041077	0.021358566	0.048934731	0.68969557	0.433572149	4.754556145	0.001130987	0.110570017	0.036167866	0.081728423	2.950775953
violin_effect3_C5_contimbre	155	violin	string	5	1	3.726470588	3.200784314	3.757647059	3.863921569	3.520980392	614.9329309	397.0264022	10.37069998	262.1205214	0.000108479	0.330593768	-2.41E-08	0.021158798	1066.40625	0.000148594	1.77E-06	15.67070376	47.82969511	1.54418947	99.70720523	4.08E-05	0.006428597	1.26E-08	0.00022048	11.71875	0.000306234	1.74E-06	526.4759903	0.004874851	0.599837103	0.284344789	0.116687638	16.55962795	0.046649233	0.052979373	0.115769691	0.685412625	0.457393566	0.912050036	0.001228542	0.014587848	0.022423437	0.017076238	3.052063967
violin_effect4_C5_contimbre	156	violin	string	5	1	2.886862745	5.780392157	5.309803922	2.500196078	3.319019608	1720.519579	1376.587159	1.641753322	13.52839141	0.000413744	0.135735604	-7.90E-09	0.021832381	2718.75	0.05720056	3.15E-06	206.9099355	105.4423628	0.404750467	1.759266832	0.000204163	0.0237941	5.17E-09	0.003804216	117.1875	0.051926294	2.60E-06	242.0884761	0.002240253	0.26148243	0.033026573	0.701166649	6.122366553	0.287537081	0.014618692	0.042812507	0.704393102	0.341995823	2.826576528	0.000847703	0.043423766	0.0100716	0.047855419	7.079129103
[truncated: 13 more columns]
