# Supplementary material for: Modeling Noise-Related Timbre Semantic Categories of Orchestral Instrument Sounds With Audio Features, Pitch Register, and Instrument Family
Source: Front Psychol. 2022 Apr 1;13:796422. doi: 10.3389/fpsyg.2022.796422 (PMC9010607; doi:10.3389/fpsyg.2022.796422)
Supplement: Supplementary file 3 [file Data_Sheet_3.CSV]

sub	super	participantid	stimNo	stim	instrument	family	register	extendedtechnique	airy, breathy	raspy, grainy, rough	harsh, noisy	valence	effort
3	1	13	1	AFL_flatter_f_C4	alto flute	woodwind	4	1	6.29	4.45	3.57	5.34	6.37
3	2	23	1	AFL_flatter_f_C4	alto flute	woodwind	4	1	6.04	1.24	2.31	3.4	2.59
1	3	31	1	AFL_flatter_f_C4	alto flute	woodwind	4	1	5.3	4.3	4.16	4.55	5.09
3	4	43	1	AFL_flatter_f_C4	alto flute	woodwind	4	1	4.91	4.83	5.87	2.68	4.49
3	5	53	1	AFL_flatter_f_C4	alto flute	woodwind	4	1	3.99	3.66	1.89	3.48	4.06
2	6	62	1	AFL_flatter_f_C4	alto flute	woodwind	4	1	1	2.05	1.61	2.7	3.21
3	7	73	1	AFL_flatter_f_C4	alto flute	woodwind	4	1	3.2	4.57	3.43	2.25	4.97
2	8	82	1	AFL_flatter_f_C4	alto flute	woodwind	4	1	5.86	3.43	5.93	4.07	5.21
3	9	93	1	AFL_flatter_f_C4	alto flute	woodwind	4	1	4.71	2.45	1.93	4.65	3.82
2	10	102	1	AFL_flatter_f_C4	alto flute	woodwind	4	1	6.47	5.68	3	3.73	6.04
1	11	111	1	AFL_flatter_f_C4	alto flute	woodwind	4	1	6.02	4.4	2.52	4.42	1.86
1	12	121	1	AFL_flatter_f_C4	alto flute	woodwind	4	1	2.8	4.18	1	6.21	3.83
3	13	133	1	AFL_flatter_f_C4	alto flute	woodwind	4	1	2.7	2.6	3.52	5.55	4.46
3	14	143	1	AFL_flatter_f_C4	alto flute	woodwind	4	1	4.69	3.42	2.79	5.23	3.67
2	15	152	1	AFL_flatter_f_C4	alto flute	woodwind	4	1	5.76	3.9	1.69	4.63	4.2
2	16	162	1	AFL_flatter_f_C4	alto flute	woodwind	4	1	1.89	1.67	4	5	1.42
1	17	171	1	AFL_flatter_f_C4	alto flute	woodwind	4	1	6.96	4.62	1.68	5.45	3.37
2	18	182	1	AFL_flatter_f_C4	alto flute	woodwind	4	1	4.13	5.99	2.78	2.32	4.85
3	19	193	1	AFL_flatter_f_C4	alto flute	woodwind	4	1	1.52	6.66	3.14	3.31	1.1
2	20	202	1	AFL_flatter_f_C4	alto flute	woodwind	4	1	5.93	6.34	3.35	2.13	4.42
2	21	212	1	AFL_flatter_f_C4	alto flute	woodwind	4	1	6.3	4.32	2.84	5.86	4.7
3	22	223	1	AFL_flatter_f_C4	alto flute	woodwind	4	1	6.28	4.88	3.94	1.99	2.84
2	23	232	1	AFL_flatter_f_C4	alto flute	woodwind	4	1	1.39	4.03	1.43	2.44	1.1
1	24	241	1	AFL_flatter_f_C4	alto flute	woodwind	4	1	5.88	3.24	2.03	4.77	4.41
3	25	253	1	AFL_flatter_f_C4	alto flute	woodwind	4	1	3.17	2.43	3.45	3.07	4.43
1	26	261	1	AFL_flatter_f_C4	alto flute	woodwind	4	1	7	4.41	1.82	6.45	5.26
1	27	271	1	AFL_flatter_f_C4	alto flute	woodwind	4	1	3.15	3.56	6.22	3.14	2.52
3	28	283	1	AFL_flatter_f_C4	alto flute	woodwind	4	1	4.6	4.32	5.5	4.03	4.93
2	29	292	1	AFL_flatter_f_C4	alto flute	woodwind	4	1	5.15	3.12	3.37	4.8	2.95
1	30	301	1	AFL_flatter_f_C4	alto flute	woodwind	4	1	5.19	1.59	1.48	4.01	1.21
2	31	312	1	AFL_flatter_f_C4	alto flute	woodwind	4	1	5.28	5.21	1	4.44	4.06
1	32	321	1	AFL_flatter_f_C4	alto flute	woodwind	4	1	1.73	1.1	5.11	2.69	4.82
3	33	333	1	AFL_flatter_f_C4	alto flute	woodwind	4	1	5.09	4.51	4.07	4.99	4.87
1	34	341	1	AFL_flatter_f_C4	alto flute	woodwind	4	1	5.52	3.68	3.15	4.31	2.03
3	35	353	1	AFL_flatter_f_C4	alto flute	woodwind	4	1	6.03	1.47	2.85	4.6	3.17
2	36	362	1	AFL_flatter_f_C4	alto flute	woodwind	4	1	5.52	4.35	4.91	3.01	6.77
2	37	372	1	AFL_flatter_f_C4	alto flute	woodwind	4	1	2.79	1.04	1.03	4.01	4.4
1	38	381	1	AFL_flatter_f_C4	alto flute	woodwind	4	1	4.69	1.84	4.42	4.9	4.02
2	39	392	1	AFL_flatter_f_C4	alto flute	woodwind	4	1	5.04	6.52	5.32	4.04	1.56
1	40	401	1	AFL_flatter_f_C4	alto flute	woodwind	4	1	6.84	6.3	1.92	3.43	4.88
1	41	411	1	AFL_flatter_f_C4	alto flute	woodwind	4	1	6.17	1.77	3.1	6.64	5.32
3	42	423	1	AFL_flatter_f_C4	alto flute	woodwind	4	1	5.18	1.26	3.54	3.49	5.49
1	43	431	1	AFL_flatter_f_C4	alto flute	woodwind	4	1	5.73	5.18	4.25	3.96	4.03
2	44	442	1	AFL_flatter_f_C4	alto flute	woodwind	4	1	6.72	3.81	5.29	3.26	3.21
1	45	451	1	AFL_flatter_f_C4	alto flute	woodwind	4	1	6.85	3.47	2.24	4.67	5.7
3	46	463	1	AFL_flatter_f_C4	alto flute	woodwind	4	1	6.57	2.77	4.72	3.13	5.17
3	47	473	1	AFL_flatter_f_C4	alto flute	woodwind	4	1	6.71	7	2.68	5.67	4
2	48	482	1	AFL_flatter_f_C4	alto flute	woodwind	4	1	5.11	1.67	2.71	3.18	3.15
1	49	491	1	AFL_flatter_f_C4	alto flute	woodwind	4	1	3.99	4	4.49	4.64	2.98
2	50	502	1	AFL_flatter_f_C4	alto flute	woodwind	4	1	6.27	4.82	3.05	5.15	4.72
3	51	513	1	AFL_flatter_f_C4	alto flute	woodwind	4	1	5.16	3.84	2.31	3.97	3.17
2	1	12	2	AFL_oV_pA_sus_mf_C6	alto flute	woodwind	6	0	1.26	6.46	5.45	1.56	4.12
2	2	22	2	AFL_oV_pA_sus_mf_C6	alto flute	woodwind	6	0	6.44	2.49	3.67	6.13	5.17
3	3	33	2	AFL_oV_pA_sus_mf_C6	alto flute	woodwind	6	0	2.54	3.09	1.89	4.86	2.44
1	4	41	2	AFL_oV_pA_sus_mf_C6	alto flute	woodwind	6	0	5.13	2.32	3.19	5.71	4.51
1	5	51	2	AFL_oV_pA_sus_mf_C6	alto flute	woodwind	6	0	6.07	1.12	1.15	6.27	2.94
3	6	63	2	AFL_oV_pA_sus_mf_C6	alto flute	woodwind	6	0	6.89	1.96	3.84	4.97	2.99
1	7	71	2	AFL_oV_pA_sus_mf_C6	alto flute	woodwind	6	0	6.97	1	1	6.93	6.6
2	8	82	2	AFL_oV_pA_sus_mf_C6	alto flute	woodwind	6	0	5.01	1.97	6.39	4.24	5.63
2	9	92	2	AFL_oV_pA_sus_mf_C6	alto flute	woodwind	6	0	3.77	1	3.75	6.14	2.69
2	10	102	2	AFL_oV_pA_sus_mf_C6	alto flute	woodwind	6	0	3.9	1.14	1.05	5.5	2.66
1	11	111	2	AFL_oV_pA_sus_mf_C6	alto flute	woodwind	6	0	6.94	1.02	1.37	6.39	4.78
2	12	122	2	AFL_oV_pA_sus_mf_C6	alto flute	woodwind	6	0	3.01	1	6.78	1.81	4.05
1	13	131	2	AFL_oV_pA_sus_mf_C6	alto flute	woodwind	6	0	6.15	3.51	5.32	4.71	5.73
1	14	141	2	AFL_oV_pA_sus_mf_C6	alto flute	woodwind	6	0	6.97	1	1.23	7	1.56
3	15	153	2	AFL_oV_pA_sus_mf_C6	alto flute	woodwind	6	0	5.21	1	1	5.84	5.62
1	16	161	2	AFL_oV_pA_sus_mf_C6	alto flute	woodwind	6	0	3.21	1.14	1.3	3.88	1.54
3	17	173	2	AFL_oV_pA_sus_mf_C6	alto flute	woodwind	6	0	3.88	1.06	5.84	2.64	4.03
3	18	183	2	AFL_oV_pA_sus_mf_C6	alto flute	woodwind	6	0	7	1.72	2.66	6.56	4.54
2	19	192	2	AFL_oV_pA_sus_mf_C6	alto flute	woodwind	6	0	5.07	1.89	6.95	6.17	5.23
2	20	202	2	AFL_oV_pA_sus_mf_C6	alto flute	woodwind	6	0	1.49	1.87	2.68	4.04	3.36
2	21	212	2	AFL_oV_pA_sus_mf_C6	alto flute	woodwind	6	0	6.67	1	1	4.45	5.71
1	22	221	2	AFL_oV_pA_sus_mf_C6	alto flute	woodwind	6	0	5.86	1.46	1.53	6.43	4.64
2	23	232	2	AFL_oV_pA_sus_mf_C6	alto flute	woodwind	6	0	2.01	2.12	1.39	4.01	4.09
1	24	241	2	AFL_oV_pA_sus_mf_C6	alto flute	woodwind	6	0	2.34	1.98	6.85	2.25	4.98
3	25	253	2	AFL_oV_pA_sus_mf_C6	alto flute	woodwind	6	0	2.71	3.12	3.51	3.25	4.68
2	26	262	2	AFL_oV_pA_sus_mf_C6	alto flute	woodwind	6	0	4.81	2.13	4.27	5.56	2.56
2	27	272	2	AFL_oV_pA_sus_mf_C6	alto flute	woodwind	6	0	4.21	1	1	3.49	5.4
1	28	281	2	AFL_oV_pA_sus_mf_C6	alto flute	woodwind	6	0	6.98	1.35	1.26	6.9	5.1
1	29	291	2	AFL_oV_pA_sus_mf_C6	alto flute	woodwind	6	0	3.32	1.04	3.75	4.32	3.48
3	30	303	2	AFL_oV_pA_sus_mf_C6	alto flute	woodwind	6	0	2.16	3.63	5.9	2.02	3.15
1	31	311	2	AFL_oV_pA_sus_mf_C6	alto flute	woodwind	6	0	6.82	1.06	2.77	6.47	1.41
3	32	323	2	AFL_oV_pA_sus_mf_C6	alto flute	woodwind	6	0	6.95	1.07	3.37	6.62	3.58
2	33	332	2	AFL_oV_pA_sus_mf_C6	alto flute	woodwind	6	0	1.04	1.22	1.16	6.31	6.22
1	34	341	2	AFL_oV_pA_sus_mf_C6	alto flute	woodwind	6	0	4.3	1.42	2.56	6.72	1.24
3	35	353	2	AFL_oV_pA_sus_mf_C6	alto flute	woodwind	6	0	5.97	1.1	1.6	5.85	2.34
2	36	362	2	AFL_oV_pA_sus_mf_C6	alto flute	woodwind	6	0	2.87	1.05	1.74	5.87	6.57
1	37	371	2	AFL_oV_pA_sus_mf_C6	alto flute	woodwind	6	0	6.56	2.12	2.08	5.55	2.84
2	38	382	2	AFL_oV_pA_sus_mf_C6	alto flute	woodwind	6	0	7	1	4.75	6.42	3.52
2	39	392	2	AFL_oV_pA_sus_mf_C6	alto flute	woodwind	6	0	2.1	1	5	3.96	2.61
1	40	401	2	AFL_oV_pA_sus_mf_C6	alto flute	woodwind	6	0	1.51	1.79	5.72	3.42	1.9
1	41	411	2	AFL_oV_pA_sus_mf_C6	alto flute	woodwind	6	0	6.83	1.84	2.28	5.92	6.18
2	42	422	2	AFL_oV_pA_sus_mf_C6	alto flute	woodwind	6	0	5.71	1.04	1.15	6.86	1.74
3	43	433	2	AFL_oV_pA_sus_mf_C6	alto flute	woodwind	6	0	3.12	1.26	5.02	5.74	1.03
1	44	441	2	AFL_oV_pA_sus_mf_C6	alto flute	woodwind	6	0	4.89	1.23	5.06	6.46	3.99
2	45	452	2	AFL_oV_pA_sus_mf_C6	alto flute	woodwind	6	0	4.73	2.39	5.21	6.85	5.94
3	46	463	2	AFL_oV_pA_sus_mf_C6	alto flute	woodwind	6	0	4.65	1.75	4.08	4.86	3.22
1	47	471	2	AFL_oV_pA_sus_mf_C6	alto flute	woodwind	6	0	2	4.91	5.75	2.98	4.59
2	48	482	2	AFL_oV_pA_sus_mf_C6	alto flute	woodwind	6	0	5.78	1.25	2.65	5.28	5.09
3	49	493	2	AFL_oV_pA_sus_mf_C6	alto flute	woodwind	6	0	2.98	2.11	4.62	5.99	2.18
1	50	501	2	AFL_oV_pA_sus_mf_C6	alto flute	woodwind	6	0	6.31	1.2	1	4.18	1.62
3	51	513	2	AFL_oV_pA_sus_mf_C6	alto flute	woodwind	6	0	3.13	1	3.22	6.15	4.92
2	1	12	25	alto-crumhorn_C5_mums	alto crumhorn	woodwind	5	0	4.98	3.95	4.29	5.32	4.8
2	2	22	25	alto-crumhorn_C5_mums	alto crumhorn	woodwind	5	0	3.45	2.54	6.2	4.3	2.12
3	3	33	25	alto-crumhorn_C5_mums	alto crumhorn	woodwind	5	0	3.71	3.3	1.73	4.98	2.13
3	4	43	25	alto-crumhorn_C5_mums	alto crumhorn	woodwind	5	0	1.06	3.4	4.88	2.14	3.69
1	5	51	25	alto-crumhorn_C5_mums	alto crumhorn	woodwind	5	0	1.06	1.06	2.61	5.17	3.62
2	6	62	25	alto-crumhorn_C5_mums	alto crumhorn	woodwind	5	0	1	1	5.52	2.71	4.94
2	7	72	25	alto-crumhorn_C5_mums	alto crumhorn	woodwind	5	0	1.38	4.81	6.6	3.98	4.24
2	8	82	25	alto-crumhorn_C5_mums	alto crumhorn	woodwind	5	0	1.07	4.43	5.78	3.62	2.27
1	9	91	25	alto-crumhorn_C5_mums	alto crumhorn	woodwind	5	0	1.41	3.92	4.81	4.97	4.55
2	10	102	25	alto-crumhorn_C5_mums	alto crumhorn	woodwind	5	0	3.86	2.75	1.05	4.56	1.19
3	11	113	25	alto-crumhorn_C5_mums	alto crumhorn	woodwind	5	0	4.33	1.34	5.75	5.54	4.24
2	12	122	25	alto-crumhorn_C5_mums	alto crumhorn	woodwind	5	0	1.78	1.01	6.17	1.32	5.15
3	13	133	25	alto-crumhorn_C5_mums	alto crumhorn	woodwind	5	0	1	1	6.77	5.24	2.43
3	14	143	25	alto-crumhorn_C5_mums	alto crumhorn	woodwind	5	0	2.33	2.42	2.92	4.73	3.98
1	15	151	25	alto-crumhorn_C5_mums	alto crumhorn	woodwind	5	0	2.13	4.68	4.74	4.36	4.39
2	16	162	25	alto-crumhorn_C5_mums	alto crumhorn	woodwind	5	0	1	1	5.71	4.39	4.99
1	17	171	25	alto-crumhorn_C5_mums	alto crumhorn	woodwind	5	0	1.7	2.34	4.29	4.45	3.57
2	18	182	25	alto-crumhorn_C5_mums	alto crumhorn	woodwind	5	0	2.4	1.19	5.81	4.38	3.84
1	19	191	25	alto-crumhorn_C5_mums	alto crumhorn	woodwind	5	0	1.95	1	4.84	2.64	4.73
3	20	203	25	alto-crumhorn_C5_mums	alto crumhorn	woodwind	5	0	3.38	3.4	2.75	2.7	4.18
2	21	212	25	alto-crumhorn_C5_mums	alto crumhorn	woodwind	5	0	4.26	3.25	4.19	4.3	4.03
1	22	221	25	alto-crumhorn_C5_mums	alto crumhorn	woodwind	5	0	3.13	3.16	4.27	3.84	1.56
1	23	231	25	alto-crumhorn_C5_mums	alto crumhorn	woodwind	5	0	5.97	2	1.18	6.64	6.06
3	24	243	25	alto-crumhorn_C5_mums	alto crumhorn	woodwind	5	0	4.86	2.17	5.08	4.54	2.52
1	25	251	25	alto-crumhorn_C5_mums	alto crumhorn	woodwind	5	0	2.89	4.95	4.01	4.09	1.87
1	26	261	25	alto-crumhorn_C5_mums	alto crumhorn	woodwind	5	0	1	5.4	5.85	2.95	1
2	27	272	25	alto-crumhorn_C5_mums	alto crumhorn	woodwind	5	0	1	7	1	2.56	4.76
1	28	281	25	alto-crumhorn_C5_mums	alto crumhorn	woodwind	5	0	1.68	1.81	4.57	5.41	4.32
1	29	291	25	alto-crumhorn_C5_mums	alto crumhorn	woodwind	5	0	1.51	3.02	5.37	2.36	2.32
3	30	303	25	alto-crumhorn_C5_mums	alto crumhorn	woodwind	5	0	1.43	2.88	5.85	3.5	3.74
2	31	312	25	alto-crumhorn_C5_mums	alto crumhorn	woodwind	5	0	1.69	4.95	6.06	3.3	5.62
2	32	322	25	alto-crumhorn_C5_mums	alto crumhorn	woodwind	5	0	1.23	1.65	5.85	2.1	3.03
1	33	331	25	alto-crumhorn_C5_mums	alto crumhorn	woodwind	5	0	2.33	5.64	5.52	2.95	3.64
3	34	343	25	alto-crumhorn_C5_mums	alto crumhorn	woodwind	5	0	4.82	4.04	4.27	6.95	1.14
3	35	353	25	alto-crumhorn_C5_mums	alto crumhorn	woodwind	5	0	2.57	1.07	1.26	3.96	2.32
2	36	362	25	alto-crumhorn_C5_mums	alto crumhorn	woodwind	5	0	2.21	2.3	3.2	5.19	4.12
3	37	373	25	alto-crumhorn_C5_mums	alto crumhorn	woodwind	5	0	2.81	4.95	6.88	2.06	2.89
2	38	382	25	alto-crumhorn_C5_mums	alto crumhorn	woodwind	5	0	1	2.86	3.74	4.77	2.69
3	39	393	25	alto-crumhorn_C5_mums	alto crumhorn	woodwind	5	0	5.31	1.76	6.27	3.08	3.91
2	40	402	25	alto-crumhorn_C5_mums	alto crumhorn	woodwind	5	0	4.23	1.37	4.99	2.81	3.36
2	41	412	25	alto-crumhorn_C5_mums	alto crumhorn	woodwind	5	0	3.57	4.19	5.23	2.89	3.98
2	42	422	25	alto-crumhorn_C5_mums	alto crumhorn	woodwind	5	0	2.72	1.23	5.27	4.48	1.75
2	43	432	25	alto-crumhorn_C5_mums	alto crumhorn	woodwind	5	0	1.86	1.71	5.55	5.55	1.8
1	44	441	25	alto-crumhorn_C5_mums	alto crumhorn	woodwind	5	0	4.1	3.08	2.66	3.93	2.78
3	45	453	25	alto-crumhorn_C5_mums	alto crumhorn	woodwind	5	0	1.13	1	5.32	4.92	6.29
3	46	463	25	alto-crumhorn_C5_mums	alto crumhorn	woodwind	5	0	3.51	3.64	2.87	5.04	5.02
2	47	472	25	alto-crumhorn_C5_mums	alto crumhorn	woodwind	5	0	1.12	1	1	5.54	3.13
2	48	482	25	alto-crumhorn_C5_mums	alto crumhorn	woodwind	5	0	1.31	5.34	5.78	3.99	4.23
3	49	493	25	alto-crumhorn_C5_mums	alto crumhorn	woodwind	5	0	1.78	3.27	4.27	5.64	3.27
2	50	502	25	alto-crumhorn_C5_mums	alto crumhorn	woodwind	5	0	5.18	1.88	2.93	6.23	5.4
2	51	512	25	alto-crumhorn_C5_mums	alto crumhorn	woodwind	5	0	3.52	2.6	1.67	5.14	2.57
3	1	13	26	alto-flute_flutter_C6_f_vsl	alto flute	woodwind	6	1	7	3.66	4.68	5.68	6.79
2	2	22	26	alto-flute_flutter_C6_f_vsl	alto flute	woodwind	6	1	6.21	3.25	3.58	5.4	6.36
1	3	31	26	alto-flute_flutter_C6_f_vsl	alto flute	woodwind	6	1	4.54	4.46	5.06	5.4	4.91
3	4	43	26	alto-flute_flutter_C6_f_vsl	alto flute	woodwind	6	1	1	1	6.65	1.98	4.75
2	5	52	26	alto-flute_flutter_C6_f_vsl	alto flute	woodwind	6	1	4.97	1.04	5.24	2.59	3.54
3	6	63	26	alto-flute_flutter_C6_f_vsl	alto flute	woodwind	6	1	6.93	3.97	4.94	4.94	4.05
2	7	72	26	alto-flute_flutter_C6_f_vsl	alto flute	woodwind	6	1	7	1.88	2.26	4.5	3.03
1	8	81	26	alto-flute_flutter_C6_f_vsl	alto flute	woodwind	6	1	1.23	1	3.94	5.39	6.08
3	9	93	26	alto-flute_flutter_C6_f_vsl	alto flute	woodwind	6	1	5.87	2.09	4.04	4.73	2.84
2	10	102	26	alto-flute_flutter_C6_f_vsl	alto flute	woodwind	6	1	4.51	1.18	4.13	5.55	6.29
3	11	113	26	alto-flute_flutter_C6_f_vsl	alto flute	woodwind	6	1	4.41	1.56	6.57	6.21	4.88
3	12	123	26	alto-flute_flutter_C6_f_vsl	alto flute	woodwind	6	1	5.96	2.52	5.27	4.42	4.44
3	13	133	26	alto-flute_flutter_C6_f_vsl	alto flute	woodwind	6	1	4.66	2.75	7	6.37	6.34
1	14	141	26	alto-flute_flutter_C6_f_vsl	alto flute	woodwind	6	1	6.91	4.3	1.66	4.88	1.57
1	15	151	26	alto-flute_flutter_C6_f_vsl	alto flute	woodwind	6	1	5.8	4.35	3.48	4.45	5.39
3	16	163	26	alto-flute_flutter_C6_f_vsl	alto flute	woodwind	6	1	6.22	3.25	3.55	5.99	2.88
3	17	173	26	alto-flute_flutter_C6_f_vsl	alto flute	woodwind	6	1	1.62	1.09	6.78	3.02	3.74
1	18	181	26	alto-flute_flutter_C6_f_vsl	alto flute	woodwind	6	1	5.4	2.79	1.03	4.86	3.07
1	19	191	26	alto-flute_flutter_C6_f_vsl	alto flute	woodwind	6	1	4.54	3.99	3.55	4.29	4.06
2	20	202	26	alto-flute_flutter_C6_f_vsl	alto flute	woodwind	6	1	6.9	5.24	3.54	6.14	2.79
3	21	213	26	alto-flute_flutter_C6_f_vsl	alto flute	woodwind	6	1	2.01	2.87	4.26	5.63	3.19
1	22	221	26	alto-flute_flutter_C6_f_vsl	alto flute	woodwind	6	1	5.48	3.14	2.57	5.93	5.74
1	23	231	26	alto-flute_flutter_C6_f_vsl	alto flute	woodwind	6	1	6.92	1	6.75	6.29	7
3	24	243	26	alto-flute_flutter_C6_f_vsl	alto flute	woodwind	6	1	6.59	1.36	1.49	5.2	2.65
2	25	252	26	alto-flute_flutter_C6_f_vsl	alto flute	woodwind	6	1	4.85	1.08	6.2	6.41	2.09
1	26	261	26	alto-flute_flutter_C6_f_vsl	alto flute	woodwind	6	1	7	1.38	6.44	6.49	5.39
2	27	272	26	alto-flute_flutter_C6_f_vsl	alto flute	woodwind	6	1	4.42	1	1	4.02	5.79
3	28	283	26	alto-flute_flutter_C6_f_vsl	alto flute	woodwind	6	1	4.25	4.76	6.17	4.06	4.64
3	29	293	26	alto-flute_flutter_C6_f_vsl	alto flute	woodwind	6	1	4.91	3.1	2.16	6.18	1.84
2	30	302	26	alto-flute_flutter_C6_f_vsl	alto flute	woodwind	6	1	6.97	2.56	1.91	6.23	4.41
3	31	313	26	alto-flute_flutter_C6_f_vsl	alto flute	woodwind	6	1	6.34	1.06	6.93	4.03	6.93
2	32	322	26	alto-flute_flutter_C6_f_vsl	alto flute	woodwind	6	1	1.72	1.17	5.15	4.3	3.72
2	33	332	26	alto-flute_flutter_C6_f_vsl	alto flute	woodwind	6	1	1.64	1.03	2.38	5.01	5.23
1	34	341	26	alto-flute_flutter_C6_f_vsl	alto flute	woodwind	6	1	2.64	3.59	4	6.45	1.4
3	35	353	26	alto-flute_flutter_C6_f_vsl	alto flute	woodwind	6	1	5.28	1.25	2.45	5.68	3.64
1	36	361	26	alto-flute_flutter_C6_f_vsl	alto flute	woodwind	6	1	6.18	3.49	2.94	3.33	4.92
2	37	372	26	alto-flute_flutter_C6_f_vsl	alto flute	woodwind	6	1	4.29	1.56	4.37	4.59	5.49
2	38	382	26	alto-flute_flutter_C6_f_vsl	alto flute	woodwind	6	1	7	1	4.57	6.31	4.34
3	39	393	26	alto-flute_flutter_C6_f_vsl	alto flute	woodwind	6	1	2.77	1	3.2	6.52	1.36
1	40	401	26	alto-flute_flutter_C6_f_vsl	alto flute	woodwind	6	1	6.33	4.32	6.79	1.21	4.65
1	41	411	26	alto-flute_flutter_C6_f_vsl	alto flute	woodwind	6	1	6.32	2.44	2.09	6.2	5.96
1	42	421	26	alto-flute_flutter_C6_f_vsl	alto flute	woodwind	6	1	4.51	5.07	2.91	2.14	3.4
3	43	433	26	alto-flute_flutter_C6_f_vsl	alto flute	woodwind	6	1	4.36	1.91	5.74	4.41	1.95
3	44	443	26	alto-flute_flutter_C6_f_vsl	alto flute	woodwind	6	1	6.03	1	6.25	4.85	3.08
2	45	452	26	alto-flute_flutter_C6_f_vsl	alto flute	woodwind	6	1	6.38	2.94	6.68	5.19	6.6
3	46	463	26	alto-flute_flutter_C6_f_vsl	alto flute	woodwind	6	1	6.54	2.79	5.25	4.59	4.41
1	47	471	26	alto-flute_flutter_C6_f_vsl	alto flute	woodwind	6	1	5.49	2.91	5.65	6.73	5.44
2	48	482	26	alto-flute_flutter_C6_f_vsl	alto flute	woodwind	6	1	6.28	5.27	1.35	5.94	4.96
1	49	491	26	alto-flute_flutter_C6_f_vsl	alto flute	woodwind	6	1	3.09	2.73	3.89	4.45	3.16
1	50	501	26	alto-flute_flutter_C6_f_vsl	alto flute	woodwind	6	1	5.68	1	1.75	6.85	1.24
2	51	512	26	alto-flute_flutter_C6_f_vsl	alto flute	woodwind	6	1	6.35	4.23	6.78	2.26	3.31
3	1	13	27	alto-sax_C4_2_contimbre	alto sax	woodwind	4	1	2.07	7	6.48	4.27	1.71
1	2	21	27	alto-sax_C4_2_contimbre	alto sax	woodwind	4	1	5.2	5.69	5.26	3.22	3.51
2	3	32	27	alto-sax_C4_2_contimbre	alto sax	woodwind	4	1	4.73	5.83	3.86	2.28	6.35
3	4	43	27	alto-sax_C4_2_contimbre	alto sax	woodwind	4	1	1.95	3.97	4.53	4.14	1.91
3	5	53	27	alto-sax_C4_2_contimbre	alto sax	woodwind	4	1	1	3.71	7	1.88	2.91
1	6	61	27	alto-sax_C4_2_contimbre	alto sax	woodwind	4	1	2.85	4.79	4.83	2.31	1.47
1	7	71	27	alto-sax_C4_2_contimbre	alto sax	woodwind	4	1	2.37	2.68	2.75	1.95	1.05
3	8	83	27	alto-sax_C4_2_contimbre	alto sax	woodwind	4	1	3.74	3.87	2.11	3.32	1.6
3	9	93	27	alto-sax_C4_2_contimbre	alto sax	woodwind	4	1	2.73	4.45	5.33	2.82	4.4
1	10	101	27	alto-sax_C4_2_contimbre	alto sax	woodwind	4	1	6.72	5.85	4.01	2.41	2.09
2	11	112	27	alto-sax_C4_2_contimbre	alto sax	woodwind	4	1	4.49	6.24	6.44	3.6	3.96
1	12	121	27	alto-sax_C4_2_contimbre	alto sax	woodwind	4	1	1.24	4.1	3.97	4.24	5.44
1	13	131	27	alto-sax_C4_2_contimbre	alto sax	woodwind	4	1	5.55	6.16	6.09	2.83	5.4
1	14	141	27	alto-sax_C4_2_contimbre	alto sax	woodwind	4	1	3.13	5.83	6.56	2.9	5.1
3	15	153	27	alto-sax_C4_2_contimbre	alto sax	woodwind	4	1	1	2.18	6.99	3.76	4.46
2	16	162	27	alto-sax_C4_2_contimbre	alto sax	woodwind	4	1	1	2.86	5.2	1.13	6.69
3	17	173	27	alto-sax_C4_2_contimbre	alto sax	woodwind	4	1	1.74	1.14	3.92	3.07	4.09
3	18	183	27	alto-sax_C4_2_contimbre	alto sax	woodwind	4	1	2.45	7	7	2.64	5.21
1	19	191	27	alto-sax_C4_2_contimbre	alto sax	woodwind	4	1	1.75	6.27	3.98	2.04	3.71
1	20	201	27	alto-sax_C4_2_contimbre	alto sax	woodwind	4	1	2.39	2.79	4.28	3.66	2.25
2	21	212	27	alto-sax_C4_2_contimbre	alto sax	woodwind	4	1	2.87	5.22	6.18	2.9	1
3	22	223	27	alto-sax_C4_2_contimbre	alto sax	woodwind	4	1	1.06	6.92	5.64	1.23	5.92
2	23	232	27	alto-sax_C4_2_contimbre	alto sax	woodwind	4	1	1	6.94	5.42	3.07	5.24
2	24	242	27	alto-sax_C4_2_contimbre	alto sax	woodwind	4	1	1.37	6.88	4.47	3.27	5.22
1	25	251	27	alto-sax_C4_2_contimbre	alto sax	woodwind	4	1	3.68	4.88	4.83	1.05	4.13
1	26	261	27	alto-sax_C4_2_contimbre	alto sax	woodwind	4	1	2.33	7	7	3.88	1.78
1	27	271	27	alto-sax_C4_2_contimbre	alto sax	woodwind	4	1	2.98	5.33	5.47	3.79	3.48
2	28	282	27	alto-sax_C4_2_contimbre	alto sax	woodwind	4	1	4.03	6.62	1.32	4.25	3.94
3	29	293	27	alto-sax_C4_2_contimbre	alto sax	woodwind	4	1	4.99	5.41	4.72	3.45	3.68
1	30	301	27	alto-sax_C4_2_contimbre	alto sax	woodwind	4	1	1.21	2.95	4.83	3.23	2.28
1	31	311	27	alto-sax_C4_2_contimbre	alto sax	woodwind	4	1	5.47	6.06	6.82	4.06	3.68
1	32	321	27	alto-sax_C4_2_contimbre	alto sax	woodwind	4	1	1.48	6.21	5.39	3.41	2.79
3	33	333	27	alto-sax_C4_2_contimbre	alto sax	woodwind	4	1	3.38	4.91	6.07	4.47	4.87
2	34	342	27	alto-sax_C4_2_contimbre	alto sax	woodwind	4	1	2.37	4.8	5.39	2.72	4.05
3	35	353	27	alto-sax_C4_2_contimbre	alto sax	woodwind	4	1	4.42	3.95	3.83	3.43	2.83
2	36	362	27	alto-sax_C4_2_contimbre	alto sax	woodwind	4	1	1.37	6.17	6.69	3.29	5.65
2	37	372	27	alto-sax_C4_2_contimbre	alto sax	woodwind	4	1	1.26	2.08	4.32	2.38	1.03
3	38	383	27	alto-sax_C4_2_contimbre	alto sax	woodwind	4	1	4.82	5.12	4.9	2.61	4.38
2	39	392	27	alto-sax_C4_2_contimbre	alto sax	woodwind	4	1	6.54	5.96	4.81	1.5	6.55
2	40	402	27	alto-sax_C4_2_contimbre	alto sax	woodwind	4	1	3.66	4.98	3.16	2.32	4.61
1	41	411	27	alto-sax_C4_2_contimbre	alto sax	woodwind	4	1	4.57	4.29	4.37	1.28	4.61
3	42	423	27	alto-sax_C4_2_contimbre	alto sax	woodwind	4	1	1.05	4.71	4.91	3.05	3.03
3	43	433	27	alto-sax_C4_2_contimbre	alto sax	woodwind	4	1	2.49	6.12	5.35	1.5	5.23
3	44	443	27	alto-sax_C4_2_contimbre	alto sax	woodwind	4	1	1.32	4.69	4.7	2.28	4
3	45	453	27	alto-sax_C4_2_contimbre	alto sax	woodwind	4	1	1.01	5.21	6.03	4.07	2.66
3	46	463	27	alto-sax_C4_2_contimbre	alto sax	woodwind	4	1	3.35	4.38	4.79	2.03	5.03
3	47	473	27	alto-sax_C4_2_contimbre	alto sax	woodwind	4	1	1	1.26	2.42	3.2	3.05
1	48	481	27	alto-sax_C4_2_contimbre	alto sax	woodwind	4	1	1	4.04	2.22	3.17	2.38
3	49	493	27	alto-sax_C4_2_contimbre	alto sax	woodwind	4	1	5.32	5.11	4.43	2.04	5.56
3	50	503	27	alto-sax_C4_2_contimbre	alto sax	woodwind	4	1	4.43	5.19	4.16	3.86	2.46
1	51	511	27	alto-sax_C4_2_contimbre	alto sax	woodwind	4	1	2.56	6.94	6.54	2.4	4.62
3	1	13	28	alto-sax_C5_mums	alto sax	woodwind	5	0	2.15	3.44	3.52	3.93	5.42
2	2	22	28	alto-sax_C5_mums	alto sax	woodwind	5	0	4.73	4.75	4.57	3.49	4.88
2	3	32	28	alto-sax_C5_mums	alto sax	woodwind	5	0	1.16	1.19	2.42	4.36	1.64
1	4	41	28	alto-sax_C5_mums	alto sax	woodwind	5	0	1.95	4.19	4.08	4.04	5.34
3	5	53	28	alto-sax_C5_mums	alto sax	woodwind	5	0	1	3.32	4.58	4.3	3.95
1	6	61	28	alto-sax_C5_mums	alto sax	woodwind	5	0	4.71	2.97	2.68	5.22	4.51
3	7	73	28	alto-sax_C5_mums	alto sax	woodwind	5	0	2.3	3.02	4.04	1.75	1.95
3	8	83	28	alto-sax_C5_mums	alto sax	woodwind	5	0	1.3	2.93	1.32	5.14	1.93
3	9	93	28	alto-sax_C5_mums	alto sax	woodwind	5	0	2.55	2.52	3.82	3.54	1.99
2	10	102	28	alto-sax_C5_mums	alto sax	woodwind	5	0	1.88	4.19	3.63	4.19	1.85
2	11	112	28	alto-sax_C5_mums	alto sax	woodwind	5	0	1.12	1.1	3.6	6.57	4.94
1	12	121	28	alto-sax_C5_mums	alto sax	woodwind	5	0	1.36	1.47	1.55	3.74	4.07
3	13	133	28	alto-sax_C5_mums	alto sax	woodwind	5	0	1.02	1	1.76	4.01	2.15
3	14	143	28	alto-sax_C5_mums	alto sax	woodwind	5	0	2.99	2.49	2.66	4.4	3.03
2	15	152	28	alto-sax_C5_mums	alto sax	woodwind	5	0	3.43	1.01	2.27	4.11	2.99
1	16	161	28	alto-sax_C5_mums	alto sax	woodwind	5	0	2.51	1.14	2.61	2.87	2.02
2	17	172	28	alto-sax_C5_mums	alto sax	woodwind	5	0	5.76	5.82	4.54	5.29	4.72
1	18	181	28	alto-sax_C5_mums	alto sax	woodwind	5	0	3.75	1.72	4.36	3.45	3.46
3	19	193	28	alto-sax_C5_mums	alto sax	woodwind	5	0	1.32	1.47	3.15	3.25	2.79
1	20	201	28	alto-sax_C5_mums	alto sax	woodwind	5	0	5.78	3.44	2.78	3.93	3.6
2	21	212	28	alto-sax_C5_mums	alto sax	woodwind	5	0	3.03	2.98	5.71	1	3.81
3	22	223	28	alto-sax_C5_mums	alto sax	woodwind	5	0	1.03	1.38	4.39	3.48	2.71
1	23	231	28	alto-sax_C5_mums	alto sax	woodwind	5	0	3.95	1.71	3.26	4.41	4.5
3	24	243	28	alto-sax_C5_mums	alto sax	woodwind	5	0	5.61	1.86	3.22	4.61	2.94
1	25	251	28	alto-sax_C5_mums	alto sax	woodwind	5	0	3.22	3.52	3.25	4.35	2.3
1	26	261	28	alto-sax_C5_mums	alto sax	woodwind	5	0	2.47	1.51	6.4	4.93	1
1	27	271	28	alto-sax_C5_mums	alto sax	woodwind	5	0	2.69	5.16	4.66	3.26	1.81
3	28	283	28	alto-sax_C5_mums	alto sax	woodwind	5	0	2.64	5.43	5.31	4.07	4.19
1	29	291	28	alto-sax_C5_mums	alto sax	woodwind	5	0	3.69	1.51	4.83	4.1	3.14
2	30	302	28	alto-sax_C5_mums	alto sax	woodwind	5	0	1	3.42	2.22	4.46	2.94
2	31	312	28	alto-sax_C5_mums	alto sax	woodwind	5	0	2.8	2.29	5.11	3.97	2.11
2	32	322	28	alto-sax_C5_mums	alto sax	woodwind	5	0	1.23	2.94	6.8	3.34	2.19
3	33	333	28	alto-sax_C5_mums	alto sax	woodwind	5	0	3.15	1.94	4.63	4.28	4.71
3	34	343	28	alto-sax_C5_mums	alto sax	woodwind	5	0	1.3	5.23	6.94	1.1	4.03
3	35	353	28	alto-sax_C5_mums	alto sax	woodwind	5	0	2.41	1.33	3.17	4.72	1.36
1	36	361	28	alto-sax_C5_mums	alto sax	woodwind	5	0	3.3	1	3.33	3.78	3.92
1	37	371	28	alto-sax_C5_mums	alto sax	woodwind	5	0	5.67	2.19	2.18	5.85	4
2	38	382	28	alto-sax_C5_mums	alto sax	woodwind	5	0	1	2.62	2.88	4.05	1.1
3	39	393	28	alto-sax_C5_mums	alto sax	woodwind	5	0	3.44	1.51	6.26	5.54	2.82
1	40	401	28	alto-sax_C5_mums	alto sax	woodwind	5	0	1	3.28	3.91	3.77	1.06
2	41	412	28	alto-sax_C5_mums	alto sax	woodwind	5	0	4.39	4.15	4.91	4.38	2.57
3	42	423	28	alto-sax_C5_mums	alto sax	woodwind	5	0	1	1	4.7	3.95	2.44
1	43	431	28	alto-sax_C5_mums	alto sax	woodwind	5	0	3.05	2.7	4.29	3.97	3.68
3	44	443	28	alto-sax_C5_mums	alto sax	woodwind	5	0	6.15	1.37	1	5.75	1.45
2	45	452	28	alto-sax_C5_mums	alto sax	woodwind	5	0	1.97	3.82	5.22	1.57	5.21
3	46	463	28	alto-sax_C5_mums	alto sax	woodwind	5	0	1.43	2.48	3.64	3.54	4.98
1	47	471	28	alto-sax_C5_mums	alto sax	woodwind	5	0	4.16	5.61	5.78	5.94	2.98
3	48	483	28	alto-sax_C5_mums	alto sax	woodwind	5	0	4.96	1.42	3.55	5.35	3.63
2	49	492	28	alto-sax_C5_mums	alto sax	woodwind	5	0	1.06	1.43	2.93	3.99	3.15
3	50	503	28	alto-sax_C5_mums	alto sax	woodwind	5	0	1.52	1.04	3.49	2.41	3.17
2	51	512	28	alto-sax_C5_mums	alto sax	woodwind	5	0	3.52	1.74	2.78	4.79	2.56
1	1	11	29	alto-sax_C6_mums	alto sax	woodwind	6	0	1.42	3.43	3.15	5.11	4.06
1	2	21	29	alto-sax_C6_mums	alto sax	woodwind	6	0	2.82	2.52	2.82	5.2	4.34
3	3	33	29	alto-sax_C6_mums	alto sax	woodwind	6	0	3.17	1.76	3.06	4.84	3.06
3	4	43	29	alto-sax_C6_mums	alto sax	woodwind	6	0	1	1.71	3.97	3.92	2.95
3	5	53	29	alto-sax_C6_mums	alto sax	woodwind	6	0	1	3.61	3.14	4.75	7
1	6	61	29	alto-sax_C6_mums	alto sax	woodwind	6	0	4.81	3.46	3.16	5.03	5.06
2	7	72	29	alto-sax_C6_mums	alto sax	woodwind	6	0	1.33	1.3	4.42	5.2	3.67
2	8	82	29	alto-sax_C6_mums	alto sax	woodwind	6	0	1.75	2.49	4.85	4.57	3.84
2	9	92	29	alto-sax_C6_mums	alto sax	woodwind	6	0	2.08	2.58	4.62	4.7	2.9
1	10	101	29	alto-sax_C6_mums	alto sax	woodwind	6	0	1.03	1.2	6.19	5.96	4.09
1	11	111	29	alto-sax_C6_mums	alto sax	woodwind	6	0	4.53	3.66	1.69	3.6	4.78
2	12	122	29	alto-sax_C6_mums	alto sax	woodwind	6	0	1.4	1.1	5.94	1.99	4.51
1	13	131	29	alto-sax_C6_mums	alto sax	woodwind	6	0	4.77	3.46	3.65	4.05	4.85
1	14	141	29	alto-sax_C6_mums	alto sax	woodwind	6	0	3.46	1.28	5.26	4.57	2.98
3	15	153	29	alto-sax_C6_mums	alto sax	woodwind	6	0	1	1	7	4.25	3.79
1	16	161	29	alto-sax_C6_mums	alto sax	woodwind	6	0	4.24	1.13	1.32	3.92	2.93
2	17	172	29	alto-sax_C6_mums	alto sax	woodwind	6	0	3.99	2.79	6.03	5.38	3.46
1	18	181	29	alto-sax_C6_mums	alto sax	woodwind	6	0	2.99	2.75	3.57	4.38	5.63
1	19	191	29	alto-sax_C6_mums	alto sax	woodwind	6	0	2.23	1	4.41	3.24	4.07
1	20	201	29	alto-sax_C6_mums	alto sax	woodwind	6	0	5.82	3.58	4.9	6.53	3.97
1	21	211	29	alto-sax_C6_mums	alto sax	woodwind	6	0	2.14	3.74	4.88	3.43	3.91
1	22	221	29	alto-sax_C6_mums	alto sax	woodwind	6	0	3.57	1.75	3.17	5.11	4.51
1	23	231	29	alto-sax_C6_mums	alto sax	woodwind	6	0	5.32	1.12	4.83	4.71	6.48
1	24	241	29	alto-sax_C6_mums	alto sax	woodwind	6	0	1.91	1.31	6.19	5.09	1.93
3	25	253	29	alto-sax_C6_mums	alto sax	woodwind	6	0	2.62	2.24	3.48	4.43	5.14
3	26	263	29	alto-sax_C6_mums	alto sax	woodwind	6	0	5.41	2.87	5.13	3.23	5.56
3	27	273	29	alto-sax_C6_mums	alto sax	woodwind	6	0	4.25	2.16	5.25	5.56	4.62
2	28	282	29	alto-sax_C6_mums	alto sax	woodwind	6	0	1.07	1.3	3.21	4.43	5.68
2	29	292	29	alto-sax_C6_mums	alto sax	woodwind	6	0	1.04	3.68	5.79	3.41	4.24
2	30	302	29	alto-sax_C6_mums	alto sax	woodwind	6	0	2.42	1.83	3.95	5.32	3.97
3	31	313	29	alto-sax_C6_mums	alto sax	woodwind	6	0	4.58	1.1	5.25	5.96	4.94
2	32	322	29	alto-sax_C6_mums	alto sax	woodwind	6	0	1.05	1.42	6.67	2.39	2.5
1	33	331	29	alto-sax_C6_mums	alto sax	woodwind	6	0	4.21	3.95	4.07	3.98	3.15
1	34	341	29	alto-sax_C6_mums	alto sax	woodwind	6	0	1.34	1.03	5.68	6.4	1.18
3	35	353	29	alto-sax_C6_mums	alto sax	woodwind	6	0	4.05	1.19	4.25	4.71	2.07
1	36	361	29	alto-sax_C6_mums	alto sax	woodwind	6	0	4.95	1.51	2.29	5	3.65
3	37	373	29	alto-sax_C6_mums	alto sax	woodwind	6	0	2.19	4.12	3.31	3.49	1.68
2	38	382	29	alto-sax_C6_mums	alto sax	woodwind	6	0	3.4	1	4.63	5.62	1.96
2	39	392	29	alto-sax_C6_mums	alto sax	woodwind	6	0	2.13	1.53	4.02	4.08	2.67
2	40	402	29	alto-sax_C6_mums	alto sax	woodwind	6	0	4.81	3.99	6.29	3.91	3.55
3	41	413	29	alto-sax_C6_mums	alto sax	woodwind	6	0	5.93	5.6	2.61	4.04	5.06
2	42	422	29	alto-sax_C6_mums	alto sax	woodwind	6	0	2.95	1.12	6.29	6.84	1.9
3	43	433	29	alto-sax_C6_mums	alto sax	woodwind	6	0	1.24	1.03	6.26	4.13	1.43
1	44	441	29	alto-sax_C6_mums	alto sax	woodwind	6	0	1.68	1.66	2.54	4.92	4.28
1	45	451	29	alto-sax_C6_mums	alto sax	woodwind	6	0	2.87	1.86	3.48	4.7	4.54
3	46	463	29	alto-sax_C6_mums	alto sax	woodwind	6	0	1.11	2.18	5.47	5.49	5.68
3	47	473	29	alto-sax_C6_mums	alto sax	woodwind	6	0	1	1	3.06	6.54	3.57
3	48	483	29	alto-sax_C6_mums	alto sax	woodwind	6	0	5.32	1.42	5.14	1.72	4.79
2	49	492	29	alto-sax_C6_mums	alto sax	woodwind	6	0	1.89	1.42	5.05	2.31	5.11
3	50	503	29	alto-sax_C6_mums	alto sax	woodwind	6	0	2.4	1.08	3.75	2.69	3.12
1	51	511	29	alto-sax_C6_mums	alto sax	woodwind	6	0	6.97	1	3.55	5.89	5.05
3	1	13	30	baritone-sax_C2_mums	bari sax	woodwind	2	0	2.55	6.27	4.46	2.43	6.76
3	2	23	30	baritone-sax_C2_mums	bari sax	woodwind	2	0	4.66	1.39	2.88	4.37	4.88
3	3	33	30	baritone-sax_C2_mums	bari sax	woodwind	2	0	3.17	3.34	3.56	3.91	5.68
2	4	42	30	baritone-sax_C2_mums	bari sax	woodwind	2	0	1.63	7	7	3.62	5.93
3	5	53	30	baritone-sax_C2_mums	bari sax	woodwind	2	0	1	1.29	3.66	4	6.59
3	6	63	30	baritone-sax_C2_mums	bari sax	woodwind	2	0	1.1	3.16	6.03	1.71	6.9
2	7	72	30	baritone-sax_C2_mums	bari sax	woodwind	2	0	1.01	1	5.35	3.27	6.57
2	8	82	30	baritone-sax_C2_mums	bari sax	woodwind	2	0	1.54	2.44	5.25	1.6	5.74
3	9	93	30	baritone-sax_C2_mums	bari sax	woodwind	2	0	4.38	4.05	2.98	3.53	5.47
1	10	101	30	baritone-sax_C2_mums	bari sax	woodwind	2	0	6.01	5.6	5.98	3.26	4.02
3	11	113	30	baritone-sax_C2_mums	bari sax	woodwind	2	0	1.59	7	6.97	2.45	3.23
3	12	123	30	baritone-sax_C2_mums	bari sax	woodwind	2	0	3.09	2.41	5.42	3.15	1.06
3	13	133	30	baritone-sax_C2_mums	bari sax	woodwind	2	0	1.55	1	1.07	1.22	6.35
1	14	141	30	baritone-sax_C2_mums	bari sax	woodwind	2	0	1.6	1.35	3.47	5.19	2.98
2	15	152	30	baritone-sax_C2_mums	bari sax	woodwind	2	0	3.39	6.89	6.66	1.13	6.04
2	16	162	30	baritone-sax_C2_mums	bari sax	woodwind	2	0	1	4.04	4.29	1	6.37
2	17	172	30	baritone-sax_C2_mums	bari sax	woodwind	2	0	6.86	2.24	5.26	5.1	6.29
2	18	182	30	baritone-sax_C2_mums	bari sax	woodwind	2	0	4.91	5.65	3.85	2.58	4.75
3	19	193	30	baritone-sax_C2_mums	bari sax	woodwind	2	0	2.62	4.48	6.58	1.21	6.36
3	20	203	30	baritone-sax_C2_mums	bari sax	woodwind	2	0	2.51	4.19	3.22	2.37	3.55
1	21	211	30	baritone-sax_C2_mums	bari sax	woodwind	2	0	1.79	5.64	5.14	1.78	6.22
2	22	222	30	baritone-sax_C2_mums	bari sax	woodwind	2	0	4.13	5.63	3.53	4.33	5.44
1	23	231	30	baritone-sax_C2_mums	bari sax	woodwind	2	0	2.11	6.87	5.77	3.85	1.08
2	24	242	30	baritone-sax_C2_mums	bari sax	woodwind	2	0	1.07	1.02	1.38	1.27	3.21
1	25	251	30	baritone-sax_C2_mums	bari sax	woodwind	2	0	4.66	5.61	6.7	1.4	6.67
3	26	263	30	baritone-sax_C2_mums	bari sax	woodwind	2	0	2.87	5.42	4.24	3.19	5.48
1	27	271	30	baritone-sax_C2_mums	bari sax	woodwind	2	0	1.84	6.81	6.11	4.28	5.42
2	28	282	30	baritone-sax_C2_mums	bari sax	woodwind	2	0	4.75	4.64	1.44	3.95	5.55
1	29	291	30	baritone-sax_C2_mums	bari sax	woodwind	2	0	3.96	4.88	2.78	3.54	3.23
3	30	303	30	baritone-sax_C2_mums	bari sax	woodwind	2	0	1.05	6.22	4.66	1.18	4.26
2	31	312	30	baritone-sax_C2_mums	bari sax	woodwind	2	0	2.28	5.29	2.52	4.91	6.69
2	32	322	30	baritone-sax_C2_mums	bari sax	woodwind	2	0	3.29	6	6.3	3.22	5.82
1	33	331	30	baritone-sax_C2_mums	bari sax	woodwind	2	0	6.08	5.43	3.24	5.11	2.91
1	34	341	30	baritone-sax_C2_mums	bari sax	woodwind	2	0	3.91	5.19	1.86	1.62	1.25
2	35	352	30	baritone-sax_C2_mums	bari sax	woodwind	2	0	4.4	4.14	4.23	2.14	4.88
1	36	361	30	baritone-sax_C2_mums	bari sax	woodwind	2	0	1.28	3.11	2.35	3.45	5.16
3	37	373	30	baritone-sax_C2_mums	bari sax	woodwind	2	0	4.4	3.15	4.98	1.86	2.25
3	38	383	30	baritone-sax_C2_mums	bari sax	woodwind	2	0	5.51	5.54	5.63	2.74	4.62
2	39	392	30	baritone-sax_C2_mums	bari sax	woodwind	2	0	6.2	7	4.02	3.99	3.32
3	40	403	30	baritone-sax_C2_mums	bari sax	woodwind	2	0	1.09	4.35	4.01	2.56	2.78
3	41	413	30	baritone-sax_C2_mums	bari sax	woodwind	2	0	2.06	5.98	2.87	1.47	2.74
1	42	421	30	baritone-sax_C2_mums	bari sax	woodwind	2	0	1.7	5.17	5.71	1.58	5.73
3	43	433	30	baritone-sax_C2_mums	bari sax	woodwind	2	0	5.53	6.64	1.75	2.1	6.29
1	44	441	30	baritone-sax_C2_mums	bari sax	woodwind	2	0	5.4	5.89	5.18	1.96	5.44
1	45	451	30	baritone-sax_C2_mums	bari sax	woodwind	2	0	4.07	4.35	4.61	2.94	4.58
3	46	463	30	baritone-sax_C2_mums	bari sax	woodwind	2	0	6.48	3.45	4.83	2.15	6.78
1	47	471	30	baritone-sax_C2_mums	bari sax	woodwind	2	0	4.97	3.28	5.72	5.17	5.88
2	48	482	30	baritone-sax_C2_mums	bari sax	woodwind	2	0	1.39	2.68	6.62	2.14	4.05
1	49	491	30	baritone-sax_C2_mums	bari sax	woodwind	2	0	2.36	5.75	4.64	3.52	3.52
2	50	502	30	baritone-sax_C2_mums	bari sax	woodwind	2	0	1.42	6.73	4.49	2.55	2.05
3	51	513	30	baritone-sax_C2_mums	bari sax	woodwind	2	0	1	4.17	6.52	2.96	5.25
1	1	11	31	baritone-sax_C3_mums	bari sax	woodwind	3	0	1.51	2.74	1.52	5.42	3.82
3	2	23	31	baritone-sax_C3_mums	bari sax	woodwind	3	0	5.12	2.43	3.65	3.29	4.96
1	3	31	31	baritone-sax_C3_mums	bari sax	woodwind	3	0	3.13	4.55	3.29	3.66	3.37
2	4	42	31	baritone-sax_C3_mums	bari sax	woodwind	3	0	2.06	4.48	6.18	4	5.64
3	5	53	31	baritone-sax_C3_mums	bari sax	woodwind	3	0	3.58	3.49	1.39	1	4.81
3	6	63	31	baritone-sax_C3_mums	bari sax	woodwind	3	0	1.06	2.54	3.46	4.46	6.7
3	7	73	31	baritone-sax_C3_mums	bari sax	woodwind	3	0	3.43	3.73	5.07	2.05	6.1
2	8	82	31	baritone-sax_C3_mums	bari sax	woodwind	3	0	1.21	4.68	5.79	1.06	5.86
3	9	93	31	baritone-sax_C3_mums	bari sax	woodwind	3	0	4.09	3.37	1.55	4.88	4.01
3	10	103	31	baritone-sax_C3_mums	bari sax	woodwind	3	0	1.52	1.54	5.62	4.39	3.58
2	11	112	31	baritone-sax_C3_mums	bari sax	woodwind	3	0	4.41	6.46	6.36	5.31	6.78
3	12	123	31	baritone-sax_C3_mums	bari sax	woodwind	3	0	2.67	3.07	5.1	3.89	1.03
2	13	132	31	baritone-sax_C3_mums	bari sax	woodwind	3	0	3.53	4.39	4.96	3.47	4.49
2	14	142	31	baritone-sax_C3_mums	bari sax	woodwind	3	0	1.78	2.45	3.51	3.97	4.79
1	15	151	31	baritone-sax_C3_mums	bari sax	woodwind	3	0	4.62	3.25	4.78	2.48	4.81
1	16	161	31	baritone-sax_C3_mums	bari sax	woodwind	3	0	3.24	1	3.53	4.52	5.27
1	17	171	31	baritone-sax_C3_mums	bari sax	woodwind	3	0	3.52	4.61	4.65	3.62	5.65
1	18	181	31	baritone-sax_C3_mums	bari sax	woodwind	3	0	2.58	4.69	3.31	1.15	4.5
3	19	193	31	baritone-sax_C3_mums	bari sax	woodwind	3	0	5.7	5.39	6.77	2.97	6.24
2	20	202	31	baritone-sax_C3_mums	bari sax	woodwind	3	0	5.54	1.16	1.18	5.5	3.43
3	21	213	31	baritone-sax_C3_mums	bari sax	woodwind	3	0	5.01	2.27	3.85	4.41	4.71
1	22	221	31	baritone-sax_C3_mums	bari sax	woodwind	3	0	5.03	3.38	2.52	4.59	4.01
2	23	232	31	baritone-sax_C3_mums	bari sax	woodwind	3	0	1.02	4.06	6.99	1	6.97
2	24	242	31	baritone-sax_C3_mums	bari sax	woodwind	3	0	1.02	1.38	4.5	2.66	1.89
2	25	252	31	baritone-sax_C3_mums	bari sax	woodwind	3	0	3.18	5.1	5.23	1.3	3.88
3	26	263	31	baritone-sax_C3_mums	bari sax	woodwind	3	0	3.03	3.01	4.24	4.27	5.42
3	27	273	31	baritone-sax_C3_mums	bari sax	woodwind	3	0	4.39	2.54	4.64	2.92	4.86
2	28	282	31	baritone-sax_C3_mums	bari sax	woodwind	3	0	5.25	4.56	2.43	4.24	5.79
1	29	291	31	baritone-sax_C3_mums	bari sax	woodwind	3	0	4.11	4.46	5.06	4.08	3.41
2	30	302	31	baritone-sax_C3_mums	bari sax	woodwind	3	0	4.16	4.5	5.65	3.35	6.19
2	31	312	31	baritone-sax_C3_mums	bari sax	woodwind	3	0	3.21	5.48	2.3	4.71	5.05
1	32	321	31	baritone-sax_C3_mums	bari sax	woodwind	3	0	2.48	1.96	4.48	2.86	4.26
3	33	333	31	baritone-sax_C3_mums	bari sax	woodwind	3	0	5.23	2.82	4.57	5.67	5.12
1	34	341	31	baritone-sax_C3_mums	bari sax	woodwind	3	0	1.05	1.55	5.76	3.94	1.64
2	35	352	31	baritone-sax_C3_mums	bari sax	woodwind	3	0	2.67	2.78	6.43	5.73	4.45
1	36	361	31	baritone-sax_C3_mums	bari sax	woodwind	3	0	1.26	3.49	3.88	3.98	5.36
1	37	371	31	baritone-sax_C3_mums	bari sax	woodwind	3	0	4.17	1.47	2.45	5.86	3.99
1	38	381	31	baritone-sax_C3_mums	bari sax	woodwind	3	0	4.84	2.12	5.61	3.76	4.88
3	39	393	31	baritone-sax_C3_mums	bari sax	woodwind	3	0	6.04	6.54	7	6.13	6.89
1	40	401	31	baritone-sax_C3_mums	bari sax	woodwind	3	0	4.36	1.12	3.8	6.85	6.4
3	41	413	31	baritone-sax_C3_mums	bari sax	woodwind	3	0	2.71	6.41	6.55	2.21	5.16
2	42	422	31	baritone-sax_C3_mums	bari sax	woodwind	3	0	3.96	1.03	3.53	4.63	3.25
3	43	433	31	baritone-sax_C3_mums	bari sax	woodwind	3	0	4.95	4.97	2.66	5.24	2.45
2	44	442	31	baritone-sax_C3_mums	bari sax	woodwind	3	0	4.77	2.38	3.18	4.74	4.97
2	45	452	31	baritone-sax_C3_mums	bari sax	woodwind	3	0	5.89	5.29	2.63	2.6	6.74
2	46	462	31	baritone-sax_C3_mums	bari sax	woodwind	3	0	4.13	2.88	5.55	4.04	3.91
2	47	472	31	baritone-sax_C3_mums	bari sax	woodwind	3	0	4	1.12	1.56	4.94	4.03
3	48	483	31	baritone-sax_C3_mums	bari sax	woodwind	3	0	5.12	3.5	5.44	4.47	5.7
2	49	492	31	baritone-sax_C3_mums	bari sax	woodwind	3	0	1.5	1.8	3.24	3.02	5.24
1	50	501	31	baritone-sax_C3_mums	bari sax	woodwind	3	0	1.14	2.38	2.56	3.31	4.4
1	51	511	31	baritone-sax_C3_mums	bari sax	woodwind	3	0	6.68	1	5.13	5.77	5.27
3	1	13	32	baroque-sop-recorder_C5_mums	soprano recorder	woodwind	5	0	5.99	1.24	3.44	4.42	5.15
2	2	22	32	baroque-sop-recorder_C5_mums	soprano recorder	woodwind	5	0	5.93	3.98	2.26	3.57	3.28
3	3	33	32	baroque-sop-recorder_C5_mums	soprano recorder	woodwind	5	0	3.11	3.66	1.8	5.3	1.7
2	4	42	32	baroque-sop-recorder_C5_mums	soprano recorder	woodwind	5	0	7	1	4.64	4.72	2.77
1	5	51	32	baroque-sop-recorder_C5_mums	soprano recorder	woodwind	5	0	6.8	1.13	1.06	5.49	2.57
1	6	61	32	baroque-sop-recorder_C5_mums	soprano recorder	woodwind	5	0	5.19	2.53	1.3	5.65	3.07
3	7	73	32	baroque-sop-recorder_C5_mums	soprano recorder	woodwind	5	0	5.92	1.08	2.3	4.31	1.15
2	8	82	32	baroque-sop-recorder_C5_mums	soprano recorder	woodwind	5	0	5.93	1.21	2.62	4.8	4.11
3	9	93	32	baroque-sop-recorder_C5_mums	soprano recorder	woodwind	5	0	6.22	1.3	1.14	6.07	1.46
1	10	101	32	baroque-sop-recorder_C5_mums	soprano recorder	woodwind	5	0	6.93	1.11	2.94	6.9	3.6
1	11	111	32	baroque-sop-recorder_C5_mums	soprano recorder	woodwind	5	0	6.87	1.44	1.04	2.71	4.46
2	12	122	32	baroque-sop-recorder_C5_mums	soprano recorder	woodwind	5	0	3.54	1.04	4.03	4.21	5.14
3	13	133	32	baroque-sop-recorder_C5_mums	soprano recorder	woodwind	5	0	6.41	1	4.29	5.46	3.51
1	14	141	32	baroque-sop-recorder_C5_mums	soprano recorder	woodwind	5	0	5.99	1.15	1.21	6.43	2.07
3	15	153	32	baroque-sop-recorder_C5_mums	soprano recorder	woodwind	5	0	5.87	1	3.57	6.3	4.69
3	16	163	32	baroque-sop-recorder_C5_mums	soprano recorder	woodwind	5	0	5.9	2.87	1.89	5.16	2.51
2	17	172	32	baroque-sop-recorder_C5_mums	soprano recorder	woodwind	5	0	5.67	6.15	2.65	5.2	3.56
2	18	182	32	baroque-sop-recorder_C5_mums	soprano recorder	woodwind	5	0	6.6	2.71	1.3	4.62	2.62
3	19	193	32	baroque-sop-recorder_C5_mums	soprano recorder	woodwind	5	0	4.62	3.22	1.88	2.12	2.34
2	20	202	32	baroque-sop-recorder_C5_mums	soprano recorder	woodwind	5	0	6.89	3.07	1.39	4.5	2.7
3	21	213	32	baroque-sop-recorder_C5_mums	soprano recorder	woodwind	5	0	4.76	1.66	1.29	5.26	2.21
1	22	221	32	baroque-sop-recorder_C5_mums	soprano recorder	woodwind	5	0	6.85	1.2	1.01	4.58	4.29
3	23	233	32	baroque-sop-recorder_C5_mums	soprano recorder	woodwind	5	0	6.85	1.21	2.4	5.82	1.79
1	24	241	32	baroque-sop-recorder_C5_mums	soprano recorder	woodwind	5	0	4.29	1.29	1.7	4.48	3.08
3	25	253	32	baroque-sop-recorder_C5_mums	soprano recorder	woodwind	5	0	2.29	2.49	3.46	3.02	4.32
3	26	263	32	baroque-sop-recorder_C5_mums	soprano recorder	woodwind	5	0	6.34	2.88	5.07	3.52	4.14
2	27	272	32	baroque-sop-recorder_C5_mums	soprano recorder	woodwind	5	0	7	1	1	4.82	2.47
1	28	281	32	baroque-sop-recorder_C5_mums	soprano recorder	woodwind	5	0	7	1.03	1.07	6.52	3.26
3	29	293	32	baroque-sop-recorder_C5_mums	soprano recorder	woodwind	5	0	5.71	2.13	1.11	6.23	2.4
2	30	302	32	baroque-sop-recorder_C5_mums	soprano recorder	woodwind	5	0	1.43	1.52	2.47	6.27	4.03
3	31	313	32	baroque-sop-recorder_C5_mums	soprano recorder	woodwind	5	0	2.49	1.37	2.54	6.27	2.11
2	32	322	32	baroque-sop-recorder_C5_mums	soprano recorder	woodwind	5	0	5.79	1.08	1.06	6.36	4.83
2	33	332	32	baroque-sop-recorder_C5_mums	soprano recorder	woodwind	5	0	4.94	1.06	1.11	5.01	2.96
3	34	343	32	baroque-sop-recorder_C5_mums	soprano recorder	woodwind	5	0	3.97	4.09	4.26	6.93	4.05
3	35	353	32	baroque-sop-recorder_C5_mums	soprano recorder	woodwind	5	0	5.84	1.18	1.28	4.65	1.68
1	36	361	32	baroque-sop-recorder_C5_mums	soprano recorder	woodwind	5	0	6.21	1.46	2.09	5.04	1.78
3	37	373	32	baroque-sop-recorder_C5_mums	soprano recorder	woodwind	5	0	6.58	2.2	4.21	5.6	1.11
1	38	381	32	baroque-sop-recorder_C5_mums	soprano recorder	woodwind	5	0	5.38	1.87	3.29	5.77	1
1	39	391	32	baroque-sop-recorder_C5_mums	soprano recorder	woodwind	5	0	1.05	1.15	1	5.35	3.36
2	40	402	32	baroque-sop-recorder_C5_mums	soprano recorder	woodwind	5	0	4.35	1.31	2.2	1.08	2.09
3	41	413	32	baroque-sop-recorder_C5_mums	soprano recorder	woodwind	5	0	5.12	1.31	1.27	4.83	2.89
1	42	421	32	baroque-sop-recorder_C5_mums	soprano recorder	woodwind	5	0	6	2.85	1.58	5.53	3.24
1	43	431	32	baroque-sop-recorder_C5_mums	soprano recorder	woodwind	5	0	2.73	1.48	3.56	3.97	3.45
3	44	443	32	baroque-sop-recorder_C5_mums	soprano recorder	woodwind	5	0	7	1	2.48	6.85	1.32
2	45	452	32	baroque-sop-recorder_C5_mums	soprano recorder	woodwind	5	0	4.6	2.06	6.08	5.83	3.4
3	46	463	32	baroque-sop-recorder_C5_mums	soprano recorder	woodwind	5	0	5.91	2.01	3.06	4.43	4.25
3	47	473	32	baroque-sop-recorder_C5_mums	soprano recorder	woodwind	5	0	6.99	1	1	6.38	3.96
1	48	481	32	baroque-sop-recorder_C5_mums	soprano recorder	woodwind	5	0	7	1.43	1.07	3.96	4.02
2	49	492	32	baroque-sop-recorder_C5_mums	soprano recorder	woodwind	5	0	4.64	1.08	3.18	4.93	2.64
2	50	502	32	baroque-sop-recorder_C5_mums	soprano recorder	woodwind	5	0	4.6	2.75	4.67	6.34	2.84
2	51	512	32	baroque-sop-recorder_C5_mums	soprano recorder	woodwind	5	0	3.86	2.73	1.15	3.9	3.08
3	1	13	33	baroque-sop-recorder_C6_mums	soprano recorder	woodwind	6	0	1.48	1.39	5.87	3.98	6.65
3	2	23	33	baroque-sop-recorder_C6_mums	soprano recorder	woodwind	6	0	1.48	1.15	5.92	4.12	5.23
1	3	31	33	baroque-sop-recorder_C6_mums	soprano recorder	woodwind	6	0	4.14	1.08	5.84	5.13	4.46
3	4	43	33	baroque-sop-recorder_C6_mums	soprano recorder	woodwind	6	0	1	1.23	6.38	1.36	2.33
1	5	51	33	baroque-sop-recorder_C6_mums	soprano recorder	woodwind	6	0	2.43	1.2	1.08	5.66	3.02
1	6	61	33	baroque-sop-recorder_C6_mums	soprano recorder	woodwind	6	0	5.19	4.49	4.31	2.79	4.78
1	7	71	33	baroque-sop-recorder_C6_mums	soprano recorder	woodwind	6	0	1.05	1	1	3.16	1.05
1	8	81	33	baroque-sop-recorder_C6_mums	soprano recorder	woodwind	6	0	1.26	1.22	6.88	3.49	1.73
1	9	91	33	baroque-sop-recorder_C6_mums	soprano recorder	woodwind	6	0	1.31	1	5.14	4.36	5.79
1	10	101	33	baroque-sop-recorder_C6_mums	soprano recorder	woodwind	6	0	1.19	1.22	6.93	3.23	6.95
2	11	112	33	baroque-sop-recorder_C6_mums	soprano recorder	woodwind	6	0	1	1.23	1.24	6.89	4.83
1	12	121	33	baroque-sop-recorder_C6_mums	soprano recorder	woodwind	6	0	1.06	1	6.3	5.24	3.86
1	13	131	33	baroque-sop-recorder_C6_mums	soprano recorder	woodwind	6	0	4.69	2.85	6.03	4.41	6.27
3	14	143	33	baroque-sop-recorder_C6_mums	soprano recorder	woodwind	6	0	2.17	1.06	3.16	2.53	4.17
1	15	151	33	baroque-sop-recorder_C6_mums	soprano recorder	woodwind	6	0	1.54	4.99	4.47	3.17	5.26
1	16	161	33	baroque-sop-recorder_C6_mums	soprano recorder	woodwind	6	0	3.3	1	4.05	2.82	2.59
1	17	171	33	baroque-sop-recorder_C6_mums	soprano recorder	woodwind	6	0	3.37	1.01	6.65	5.08	3.03
3	18	183	33	baroque-sop-recorder_C6_mums	soprano recorder	woodwind	6	0	5.17	1	4.47	4.15	3.22
2	19	192	33	baroque-sop-recorder_C6_mums	soprano recorder	woodwind	6	0	1	1.04	6.89	5.4	6.91
3	20	203	33	baroque-sop-recorder_C6_mums	soprano recorder	woodwind	6	0	2.75	2.01	3.52	3.01	3.8
3	21	213	33	baroque-sop-recorder_C6_mums	soprano recorder	woodwind	6	0	1.43	1.82	5.01	3.29	1.63
1	22	221	33	baroque-sop-recorder_C6_mums	soprano recorder	woodwind	6	0	4.8	1.29	3.09	5.87	1.38
2	23	232	33	baroque-sop-recorder_C6_mums	soprano recorder	woodwind	6	0	1.73	1.01	1.35	1.05	3.05
1	24	241	33	baroque-sop-recorder_C6_mums	soprano recorder	woodwind	6	0	1	2.67	7	1	1.11
1	25	251	33	baroque-sop-recorder_C6_mums	soprano recorder	woodwind	6	0	4.42	1.06	1.05	7	1.57
2	26	262	33	baroque-sop-recorder_C6_mums	soprano recorder	woodwind	6	0	4.57	1.93	4.03	4.91	2.54
1	27	271	33	baroque-sop-recorder_C6_mums	soprano recorder	woodwind	6	0	1.15	1.14	6.33	1.47	1.23
2	28	282	33	baroque-sop-recorder_C6_mums	soprano recorder	woodwind	6	0	1.23	1.07	5.25	3.98	3.29
3	29	293	33	baroque-sop-recorder_C6_mums	soprano recorder	woodwind	6	0	3.62	2.67	2.82	6.14	1.65
3	30	303	33	baroque-sop-recorder_C6_mums	soprano recorder	woodwind	6	0	1.14	4.45	5.24	3.13	2.7
2	31	312	33	baroque-sop-recorder_C6_mums	soprano recorder	woodwind	6	0	4.28	1.09	6.88	3.65	4.2
3	32	323	33	baroque-sop-recorder_C6_mums	soprano recorder	woodwind	6	0	1.97	1.01	3.54	3.99	4.3
1	33	331	33	baroque-sop-recorder_C6_mums	soprano recorder	woodwind	6	0	2.23	1.54	6.42	4.54	4.61
2	34	342	33	baroque-sop-recorder_C6_mums	soprano recorder	woodwind	6	0	1.05	1.09	5.46	3.93	2.87
2	35	352	33	baroque-sop-recorder_C6_mums	soprano recorder	woodwind	6	0	1.53	1.44	2.21	2.59	6.81
1	36	361	33	baroque-sop-recorder_C6_mums	soprano recorder	woodwind	6	0	4.81	1.16	1.77	3.99	3.92
3	37	373	33	baroque-sop-recorder_C6_mums	soprano recorder	woodwind	6	0	1	3.85	6.84	5.59	1.28
3	38	383	33	baroque-sop-recorder_C6_mums	soprano recorder	woodwind	6	0	4.12	1.32	4	5.1	3.95
2	39	392	33	baroque-sop-recorder_C6_mums	soprano recorder	woodwind	6	0	4.03	1.85	4.71	2.92	4.29
1	40	401	33	baroque-sop-recorder_C6_mums	soprano recorder	woodwind	6	0	1.07	5.78	7	1.48	4
2	41	412	33	baroque-sop-recorder_C6_mums	soprano recorder	woodwind	6	0	1.48	1	4.89	4.65	2.02
2	42	422	33	baroque-sop-recorder_C6_mums	soprano recorder	woodwind	6	0	1.84	1.03	6.79	5.51	1.54
2	43	432	33	baroque-sop-recorder_C6_mums	soprano recorder	woodwind	6	0	1.21	3.48	6.87	4.83	2.22
1	44	441	33	baroque-sop-recorder_C6_mums	soprano recorder	woodwind	6	0	2.81	1.24	4.5	6.68	2.66
2	45	452	33	baroque-sop-recorder_C6_mums	soprano recorder	woodwind	6	0	5.52	4.54	6.22	5.95	2.96
2	46	462	33	baroque-sop-recorder_C6_mums	soprano recorder	woodwind	6	0	1.04	1.63	5.93	1.42	5.43
3	47	473	33	baroque-sop-recorder_C6_mums	soprano recorder	woodwind	6	0	1	1	4.05	6.48	3.33
2	48	482	33	baroque-sop-recorder_C6_mums	soprano recorder	woodwind	6	0	3.26	3.4	6.31	3.32	5.04
3	49	493	33	baroque-sop-recorder_C6_mums	soprano recorder	woodwind	6	0	1.25	1.15	1.74	6.24	1.47
2	50	502	33	baroque-sop-recorder_C6_mums	soprano recorder	woodwind	6	0	2.94	1.3	1.59	4.89	4.71
3	51	513	33	baroque-sop-recorder_C6_mums	soprano recorder	woodwind	6	0	2.82	1	4.59	5.37	6.21
3	1	13	34	baroque-tenor-recorder_C5_mums	tenor recorder	woodwind	5	0	2.76	2.3	2.98	5.15	6.03
1	2	21	34	baroque-tenor-recorder_C5_mums	tenor recorder	woodwind	5	0	5.41	3.12	3.14	5.35	4.37
1	3	31	34	baroque-tenor-recorder_C5_mums	tenor recorder	woodwind	5	0	3.75	3.61	3.88	5.86	4.43
3	4	43	34	baroque-tenor-recorder_C5_mums	tenor recorder	woodwind	5	0	1	2.67	1.86	6.01	1.17
2	5	52	34	baroque-tenor-recorder_C5_mums	tenor recorder	woodwind	5	0	3.28	1.6	3.48	3.41	2.13
2	6	62	34	baroque-tenor-recorder_C5_mums	tenor recorder	woodwind	5	0	1	1	2.26	4.4	3.6
3	7	73	34	baroque-tenor-recorder_C5_mums	tenor recorder	woodwind	5	0	3.37	1.33	2.86	4.47	1.44
1	8	81	34	baroque-tenor-recorder_C5_mums	tenor recorder	woodwind	5	0	3.22	1.01	6.95	4	2
1	9	91	34	baroque-tenor-recorder_C5_mums	tenor recorder	woodwind	5	0	1.12	1.02	4.77	3.96	4.73
1	10	101	34	baroque-tenor-recorder_C5_mums	tenor recorder	woodwind	5	0	6.34	2.29	4.55	5.55	4
3	11	113	34	baroque-tenor-recorder_C5_mums	tenor recorder	woodwind	5	0	3.76	3.97	1.66	4.12	5.16
2	12	122	34	baroque-tenor-recorder_C5_mums	tenor recorder	woodwind	5	0	2.09	1.01	6.67	2.24	3.51
2	13	132	34	baroque-tenor-recorder_C5_mums	tenor recorder	woodwind	5	0	4.04	4.02	3.99	3.13	3.44
1	14	141	34	baroque-tenor-recorder_C5_mums	tenor recorder	woodwind	5	0	5.65	1.32	3.01	6.62	2.2
3	15	153	34	baroque-tenor-recorder_C5_mums	tenor recorder	woodwind	5	0	1	1	4.16	4.03	4.51
1	16	161	34	baroque-tenor-recorder_C5_mums	tenor recorder	woodwind	5	0	3.74	1.1	1.21	2.4	1.76
3	17	173	34	baroque-tenor-recorder_C5_mums	tenor recorder	woodwind	5	0	1.92	1.09	1.48	3.69	4.03
3	18	183	34	baroque-tenor-recorder_C5_mums	tenor recorder	woodwind	5	0	1.05	4.11	4.11	3.93	3.61
2	19	192	34	baroque-tenor-recorder_C5_mums	tenor recorder	woodwind	5	0	1.09	1	5.06	4.01	4.65
3	20	203	34	baroque-tenor-recorder_C5_mums	tenor recorder	woodwind	5	0	3.6	2.79	3.28	3.03	3.53
1	21	211	34	baroque-tenor-recorder_C5_mums	tenor recorder	woodwind	5	0	1.88	4.64	3.6	3.86	1.69
2	22	222	34	baroque-tenor-recorder_C5_mums	tenor recorder	woodwind	5	0	3.46	2.42	4.85	3.44	3.02
2	23	232	34	baroque-tenor-recorder_C5_mums	tenor recorder	woodwind	5	0	1	1	1.4	4.01	4.79
2	24	242	34	baroque-tenor-recorder_C5_mums	tenor recorder	woodwind	5	0	3	1.24	1.42	6.32	2.33
2	25	252	34	baroque-tenor-recorder_C5_mums	tenor recorder	woodwind	5	0	3.28	1	2.67	5.28	1.76
3	26	263	34	baroque-tenor-recorder_C5_mums	tenor recorder	woodwind	5	0	6.43	2.53	4.77	3.5	4.69
2	27	272	34	baroque-tenor-recorder_C5_mums	tenor recorder	woodwind	5	0	4.8	1	1	4.11	4.05
2	28	282	34	baroque-tenor-recorder_C5_mums	tenor recorder	woodwind	5	0	1.03	2.4	2.32	4.06	3.42
3	29	293	34	baroque-tenor-recorder_C5_mums	tenor recorder	woodwind	5	0	4.86	2.03	3.03	4.89	2.78
3	30	303	34	baroque-tenor-recorder_C5_mums	tenor recorder	woodwind	5	0	2.22	3.32	3.23	2.99	3.4
2	31	312	34	baroque-tenor-recorder_C5_mums	tenor recorder	woodwind	5	0	3.2	1.98	3.45	3.58	1.75
1	32	321	34	baroque-tenor-recorder_C5_mums	tenor recorder	woodwind	5	0	1.3	2.01	2.84	4.01	4.77
2	33	332	34	baroque-tenor-recorder_C5_mums	tenor recorder	woodwind	5	0	2.93	1.22	3.64	6.36	5.95
1	34	341	34	baroque-tenor-recorder_C5_mums	tenor recorder	woodwind	5	0	1	1.83	2.65	3.55	1.25
2	35	352	34	baroque-tenor-recorder_C5_mums	tenor recorder	woodwind	5	0	3.23	1.3	1.82	2.12	5.81
2	36	362	34	baroque-tenor-recorder_C5_mums	tenor recorder	woodwind	5	0	1.09	1.85	1.08	4.86	6.68
1	37	371	34	baroque-tenor-recorder_C5_mums	tenor recorder	woodwind	5	0	6.59	2.52	1.9	2.47	1.47
1	38	381	34	baroque-tenor-recorder_C5_mums	tenor recorder	woodwind	5	0	3.2	1.7	2.5	5	2.62
3	39	393	34	baroque-tenor-recorder_C5_mums	tenor recorder	woodwind	5	0	2.94	1.62	2.28	6.49	2.44
1	40	401	34	baroque-tenor-recorder_C5_mums	tenor recorder	woodwind	5	0	1.05	1	5.74	3.98	3.98
1	41	411	34	baroque-tenor-recorder_C5_mums	tenor recorder	woodwind	5	0	5.75	2	3.79	1.89	1.84
2	42	422	34	baroque-tenor-recorder_C5_mums	tenor recorder	woodwind	5	0	1.12	1.01	5.17	4.32	2.34
3	43	433	34	baroque-tenor-recorder_C5_mums	tenor recorder	woodwind	5	0	1.8	1.55	4.47	4.25	1.6
3	44	443	34	baroque-tenor-recorder_C5_mums	tenor recorder	woodwind	5	0	6.12	1	1.41	5.92	2.19
1	45	451	34	baroque-tenor-recorder_C5_mums	tenor recorder	woodwind	5	0	5.51	1.2	3.06	4.13	3.49
1	46	461	34	baroque-tenor-recorder_C5_mums	tenor recorder	woodwind	5	0	1.36	1.17	4.28	2.94	1.02
1	47	471	34	baroque-tenor-recorder_C5_mums	tenor recorder	woodwind	5	0	4.47	4.47	5.46	6.87	4.71
3	48	483	34	baroque-tenor-recorder_C5_mums	tenor recorder	woodwind	5	0	4.74	1.35	1.62	2.95	3.64
2	49	492	34	baroque-tenor-recorder_C5_mums	tenor recorder	woodwind	5	0	1.84	1.92	2.87	5.1	3.13
3	50	503	34	baroque-tenor-recorder_C5_mums	tenor recorder	woodwind	5	0	1.3	1.29	4.01	2.89	2.45
2	51	512	34	baroque-tenor-recorder_C5_mums	tenor recorder	woodwind	5	0	3.29	2.48	1.88	5.65	3.32
1	1	11	35	baroque-tenor-recorder_C6_mums	tenor recorder	woodwind	6	0	4.34	3.26	5.46	3.35	5.94
2	2	22	35	baroque-tenor-recorder_C6_mums	tenor recorder	woodwind	6	0	6.05	3.54	5.38	5.69	4.68
1	3	31	35	baroque-tenor-recorder_C6_mums	tenor recorder	woodwind	6	0	4.16	1.76	6.24	5.25	4.68
2	4	42	35	baroque-tenor-recorder_C6_mums	tenor recorder	woodwind	6	0	3.76	1.31	5.44	4.02	3.1
1	5	51	35	baroque-tenor-recorder_C6_mums	tenor recorder	woodwind	6	0	4.29	1.06	1.84	4.82	4.59
3	6	63	35	baroque-tenor-recorder_C6_mums	tenor recorder	woodwind	6	0	6.85	2.25	3.44	5.04	2.62
3	7	73	35	baroque-tenor-recorder_C6_mums	tenor recorder	woodwind	6	0	1.57	1.06	2.71	1.41	1.95
2	8	82	35	baroque-tenor-recorder_C6_mums	tenor recorder	woodwind	6	0	2.35	5.03	6.35	4.43	6.37
2	9	92	35	baroque-tenor-recorder_C6_mums	tenor recorder	woodwind	6	0	1	4.52	5.48	2.74	4.18
1	10	101	35	baroque-tenor-recorder_C6_mums	tenor recorder	woodwind	6	0	1.33	1.91	6.95	1.47	6.5
1	11	111	35	baroque-tenor-recorder_C6_mums	tenor recorder	woodwind	6	0	1	2.13	4.59	1.86	4.79
2	12	122	35	baroque-tenor-recorder_C6_mums	tenor recorder	woodwind	6	0	1.05	1.22	6.99	1	4.67
1	13	131	35	baroque-tenor-recorder_C6_mums	tenor recorder	woodwind	6	0	5.67	4.77	5.32	4.14	4.37
2	14	142	35	baroque-tenor-recorder_C6_mums	tenor recorder	woodwind	6	0	2.89	2.28	4.77	1.16	2.62
2	15	152	35	baroque-tenor-recorder_C6_mums	tenor recorder	woodwind	6	0	6.51	1	1	5.3	1.03
1	16	161	35	baroque-tenor-recorder_C6_mums	tenor recorder	woodwind	6	0	4.38	3.6	3.32	2.36	2.32
2	17	172	35	baroque-tenor-recorder_C6_mums	tenor recorder	woodwind	6	0	1.12	2.83	6.59	1.84	5.98
1	18	181	35	baroque-tenor-recorder_C6_mums	tenor recorder	woodwind	6	0	4.73	2.87	2.81	4.65	4.99
2	19	192	35	baroque-tenor-recorder_C6_mums	tenor recorder	woodwind	6	0	1.61	2.08	6.95	5.76	4.14
3	20	203	35	baroque-tenor-recorder_C6_mums	tenor recorder	woodwind	6	0	2.52	2.77	4.29	2.85	4.24
3	21	213	35	baroque-tenor-recorder_C6_mums	tenor recorder	woodwind	6	0	1.93	3.21	4.56	3.27	2.87
2	22	222	35	baroque-tenor-recorder_C6_mums	tenor recorder	woodwind	6	0	3.17	1.44	6.36	2.43	2.53
1	23	231	35	baroque-tenor-recorder_C6_mums	tenor recorder	woodwind	6	0	6.42	1	1.13	4.23	7
3	24	243	35	baroque-tenor-recorder_C6_mums	tenor recorder	woodwind	6	0	6.46	1.48	4.62	4.82	3.65
2	25	252	35	baroque-tenor-recorder_C6_mums	tenor recorder	woodwind	6	0	3.62	1	6.22	5.51	2.51
2	26	262	35	baroque-tenor-recorder_C6_mums	tenor recorder	woodwind	6	0	4.98	2.92	5.55	3.14	2.61
2	27	272	35	baroque-tenor-recorder_C6_mums	tenor recorder	woodwind	6	0	1	1	7	1	7
3	28	283	35	baroque-tenor-recorder_C6_mums	tenor recorder	woodwind	6	0	3.59	3.58	6.04	3.5	4.79
3	29	293	35	baroque-tenor-recorder_C6_mums	tenor recorder	woodwind	6	0	4.27	2.75	3.67	6.1	1.97
3	30	303	35	baroque-tenor-recorder_C6_mums	tenor recorder	woodwind	6	0	1.41	4.09	4.41	1.12	3.3
1	31	311	35	baroque-tenor-recorder_C6_mums	tenor recorder	woodwind	6	0	5.95	3.1	6.42	1.15	2.95
1	32	321	35	baroque-tenor-recorder_C6_mums	tenor recorder	woodwind	6	0	1.35	1.08	5.21	1.05	2.84
3	33	333	35	baroque-tenor-recorder_C6_mums	tenor recorder	woodwind	6	0	1.93	2.54	5.54	3.61	4.11
2	34	342	35	baroque-tenor-recorder_C6_mums	tenor recorder	woodwind	6	0	1	1.04	5.23	3.99	5.15
3	35	353	35	baroque-tenor-recorder_C6_mums	tenor recorder	woodwind	6	0	4.79	1.26	4.57	4.12	3.52
2	36	362	35	baroque-tenor-recorder_C6_mums	tenor recorder	woodwind	6	0	1.31	2.12	1	3.95	6.82
3	37	373	35	baroque-tenor-recorder_C6_mums	tenor recorder	woodwind	6	0	1.05	6.63	7	1.12	6.12
2	38	382	35	baroque-tenor-recorder_C6_mums	tenor recorder	woodwind	6	0	3.36	1	6.71	3.28	1.86
3	39	393	35	baroque-tenor-recorder_C6_mums	tenor recorder	woodwind	6	0	2.68	1.02	2.89	6.8	3.48
1	40	401	35	baroque-tenor-recorder_C6_mums	tenor recorder	woodwind	6	0	1.85	1.28	7	1.05	3.96
3	41	413	35	baroque-tenor-recorder_C6_mums	tenor recorder	woodwind	6	0	3.85	2.99	2.96	1.42	5.25
2	42	422	35	baroque-tenor-recorder_C6_mums	tenor recorder	woodwind	6	0	2.2	1.09	6.39	4.1	1.29
3	43	433	35	baroque-tenor-recorder_C6_mums	tenor recorder	woodwind	6	0	1.43	1.05	6.99	2.97	1.29
2	44	442	35	baroque-tenor-recorder_C6_mums	tenor recorder	woodwind	6	0	3.51	1.95	5.66	4.23	6.83
2	45	452	35	baroque-tenor-recorder_C6_mums	tenor recorder	woodwind	6	0	4.09	5.14	6.67	4.46	5.39
1	46	461	35	baroque-tenor-recorder_C6_mums	tenor recorder	woodwind	6	0	1	1.19	6.73	1.03	1.02
1	47	471	35	baroque-tenor-recorder_C6_mums	tenor recorder	woodwind	6	0	1.11	1.18	5.75	1.57	4.68
2	48	482	35	baroque-tenor-recorder_C6_mums	tenor recorder	woodwind	6	0	4.91	6.17	6.7	4.53	5.07
3	49	493	35	baroque-tenor-recorder_C6_mums	tenor recorder	woodwind	6	0	5.12	1.59	3.28	5.41	1.81
3	50	503	35	baroque-tenor-recorder_C6_mums	tenor recorder	woodwind	6	0	2.3	1.06	4.88	2.75	2.23
2	51	512	35	baroque-tenor-recorder_C6_mums	tenor recorder	woodwind	6	0	1.47	1.27	6.5	5.4	2.52
3	1	13	51	bass_C2_mums	bass	string	2	0	2.62	4.71	3.72	1.77	5.98
2	2	22	51	bass_C2_mums	bass	string	2	0	3.63	4.42	3.25	4.27	3.03
1	3	31	51	bass_C2_mums	bass	string	2	0	2.33	6.34	3.69	1.51	3.71
3	4	43	51	bass_C2_mums	bass	string	2	0	2.99	6.04	3.41	5.83	4.43
1	5	51	51	bass_C2_mums	bass	string	2	0	1.05	1.07	1.25	3.64	3.8
2	6	62	51	bass_C2_mums	bass	string	2	0	1	1	1	4.72	2.3
2	7	72	51	bass_C2_mums	bass	string	2	0	1.01	1	4.67	3.48	5.15
1	8	81	51	bass_C2_mums	bass	string	2	0	1.82	4.52	2.85	3.36	5.83
2	9	92	51	bass_C2_mums	bass	string	2	0	2.41	3.44	2.77	3.07	2.12
2	10	102	51	bass_C2_mums	bass	string	2	0	1.18	6.54	1.16	2.47	1.28
1	11	111	51	bass_C2_mums	bass	string	2	0	6.87	6.47	4.39	3.31	4.94
3	12	123	51	bass_C2_mums	bass	string	2	0	1.12	3.12	6.07	4	4.51
1	13	131	51	bass_C2_mums	bass	string	2	0	3.34	5.42	3.5	6.04	4.67
3	14	143	51	bass_C2_mums	bass	string	2	0	5.05	6.49	3.52	3.63	4.53
2	15	152	51	bass_C2_mums	bass	string	2	0	1.99	4.72	6.72	1.83	4.78
3	16	163	51	bass_C2_mums	bass	string	2	0	3.28	4.74	2.7	1.96	3.42
3	17	173	51	bass_C2_mums	bass	string	2	0	2.49	1.37	1.12	4.1	4.15
1	18	181	51	bass_C2_mums	bass	string	2	0	2.83	4.86	3.6	2.89	4.89
3	19	193	51	bass_C2_mums	bass	string	2	0	2.23	2.74	1.42	4.98	2.17
3	20	203	51	bass_C2_mums	bass	string	2	0	5.25	4.75	3.66	2.14	3.66
2	21	212	51	bass_C2_mums	bass	string	2	0	3.54	4.52	4.94	5.53	6.38
3	22	223	51	bass_C2_mums	bass	string	2	0	5.97	1.63	4.76	2.5	4.73
1	23	231	51	bass_C2_mums	bass	string	2	0	1.1	1.89	4.92	1	1
2	24	242	51	bass_C2_mums	bass	string	2	0	1.05	1.1	1.45	1.37	1.8
2	25	252	51	bass_C2_mums	bass	string	2	0	3.54	2.43	3.37	2.65	6.01
2	26	262	51	bass_C2_mums	bass	string	2	0	6.1	5.85	2.02	5.07	6.35
3	27	273	51	bass_C2_mums	bass	string	2	0	4.95	4.11	2.36	2.59	4.21
1	28	281	51	bass_C2_mums	bass	string	2	0	1.16	6.33	2.79	1.02	1.18
1	29	291	51	bass_C2_mums	bass	string	2	0	3.45	4.87	4.3	4.12	2.21
1	30	301	51	bass_C2_mums	bass	string	2	0	3.98	3.5	3.74	3.62	1.3
3	31	313	51	bass_C2_mums	bass	string	2	0	1.26	5.27	2.8	2.99	2.78
2	32	322	51	bass_C2_mums	bass	string	2	0	3.96	6.94	3.14	3.78	3.77
2	33	332	51	bass_C2_mums	bass	string	2	0	2.99	3.17	1.02	3	4.74
1	34	341	51	bass_C2_mums	bass	string	2	0	4.82	3.99	2.69	1.36	2.32
2	35	352	51	bass_C2_mums	bass	string	2	0	5.76	4.54	2.54	2.52	2.02
1	36	361	51	bass_C2_mums	bass	string	2	0	1	2.52	3.42	3.45	4.33
3	37	373	51	bass_C2_mums	bass	string	2	0	6.8	1.1	1.25	6.28	1.52
3	38	383	51	bass_C2_mums	bass	string	2	0	4.8	5.87	5.48	3.13	4.7
2	39	392	51	bass_C2_mums	bass	string	2	0	5.09	6.26	3.99	5.21	4
3	40	403	51	bass_C2_mums	bass	string	2	0	1.02	3.75	3.51	2.91	2.57
2	41	412	51	bass_C2_mums	bass	string	2	0	2.39	4.22	4.15	4	4.23
1	42	421	51	bass_C2_mums	bass	string	2	0	1.73	5.61	5.7	3.18	3.1
1	43	431	51	bass_C2_mums	bass	string	2	0	5.65	3.68	3.99	3.52	4.56
3	44	443	51	bass_C2_mums	bass	string	2	0	1.63	1	1	2.6	3.09
1	45	451	51	bass_C2_mums	bass	string	2	0	1.07	2.57	2.48	3.95	1.14
1	46	461	51	bass_C2_mums	bass	string	2	0	4.63	3.31	1.39	4.26	2.68
1	47	471	51	bass_C2_mums	bass	string	2	0	4.75	5.34	5.85	4.79	5.17
2	48	482	51	bass_C2_mums	bass	string	2	0	5.26	1.68	1.05	2.18	3.11
1	49	491	51	bass_C2_mums	bass	string	2	0	5.19	2.26	3.62	5.38	2.75
1	50	501	51	bass_C2_mums	bass	string	2	0	1.09	1.28	1	3.55	2.32
3	51	513	51	bass_C2_mums	bass	string	2	0	3.13	2.12	3.82	1.28	2.63
1	1	11	52	bass_C3_mums	bass	string	3	0	1.88	1	1	6.36	2.2
3	2	23	52	bass_C3_mums	bass	string	3	0	1.5	1.48	2	2.99	3.66
1	3	31	52	bass_C3_mums	bass	string	3	0	4.2	5.11	2.91	4.4	3.3
2	4	42	52	bass_C3_mums	bass	string	3	0	3.13	4.7	6.19	4.42	4.37
2	5	52	52	bass_C3_mums	bass	string	3	0	3.01	5	2.92	3.12	4.26
3	6	63	52	bass_C3_mums	bass	string	3	0	1.1	2.15	2.55	4.58	4.08
2	7	72	52	bass_C3_mums	bass	string	3	0	6.01	1	1.62	3.3	4.56
2	8	82	52	bass_C3_mums	bass	string	3	0	3.06	2.37	5.59	3.02	5.72
1	9	91	52	bass_C3_mums	bass	string	3	0	1.1	1.14	1.31	2.31	2.67
1	10	101	52	bass_C3_mums	bass	string	3	0	6.57	1.76	2.89	2.97	4.11
2	11	112	52	bass_C3_mums	bass	string	3	0	2.46	6.49	7	2.29	4.13
2	12	122	52	bass_C3_mums	bass	string	3	0	3.66	1.3	2.14	4.31	4.37
2	13	132	52	bass_C3_mums	bass	string	3	0	2.66	1.34	3.53	4.49	3.58
3	14	143	52	bass_C3_mums	bass	string	3	0	4.56	3.51	2.51	5.09	4.12
2	15	152	52	bass_C3_mums	bass	string	3	0	2.98	3.42	2.42	3.93	6.08
3	16	163	52	bass_C3_mums	bass	string	3	0	4.59	5.51	4.78	2.59	4.52
3	17	173	52	bass_C3_mums	bass	string	3	0	3.98	3.86	3.31	4.57	4.72
3	18	183	52	bass_C3_mums	bass	string	3	0	4.65	4.46	1.4	4.59	2.58
3	19	193	52	bass_C3_mums	bass	string	3	0	3.1	3.85	3.1	3.97	3.22
3	20	203	52	bass_C3_mums	bass	string	3	0	5.01	3.28	3.62	3.65	4.99
3	21	213	52	bass_C3_mums	bass	string	3	0	3.29	2.84	3.44	4.77	3.52
1	22	221	52	bass_C3_mums	bass	string	3	0	2.28	2.75	1.64	5.28	4.45
1	23	231	52	bass_C3_mums	bass	string	3	0	1	1	2.54	1.01	1.18
1	24	241	52	bass_C3_mums	bass	string	3	0	1	1	1	5	1.15
3	25	253	52	bass_C3_mums	bass	string	3	0	2.82	3.46	3.51	2.47	4.63
3	26	263	52	bass_C3_mums	bass	string	3	0	3.42	3.93	4.23	5.82	5.03
3	27	273	52	bass_C3_mums	bass	string	3	0	2.68	2.49	3.07	5.32	4.96
3	28	283	52	bass_C3_mums	bass	string	3	0	2.38	3.99	5.13	3.59	5.35
3	29	293	52	bass_C3_mums	bass	string	3	0	2.82	2.57	4.22	4.45	2.15
3	30	303	52	bass_C3_mums	bass	string	3	0	1.31	5.88	4.25	1.78	4.27
3	31	313	52	bass_C3_mums	bass	string	3	0	4.38	3.99	2.52	3.96	2.4
3	32	323	52	bass_C3_mums	bass	string	3	0	6.97	2.3	3.27	5.01	5.67
2	33	332	52	bass_C3_mums	bass	string	3	0	3.36	2.24	1.13	2.82	5.49
1	34	341	52	bass_C3_mums	bass	string	3	0	2.76	1.4	5.07	3.51	1.33
1	35	351	52	bass_C3_mums	bass	string	3	0	1.92	2.39	1.98	5.77	4.34
2	36	362	52	bass_C3_mums	bass	string	3	0	5.21	5.2	6.68	3.76	3.87
3	37	373	52	bass_C3_mums	bass	string	3	0	7	1.57	1.46	5.84	1.56
1	38	381	52	bass_C3_mums	bass	string	3	0	4.94	3.59	1.98	2.01	3.79
3	39	393	52	bass_C3_mums	bass	string	3	0	3.58	4.62	5.64	5.14	6.68
2	40	402	52	bass_C3_mums	bass	string	3	0	3.72	4.42	4.58	5.21	6.36
3	41	413	52	bass_C3_mums	bass	string	3	0	4.49	5.03	3.63	4.62	4.24
2	42	422	52	bass_C3_mums	bass	string	3	0	6.16	1	1.76	2.01	2.56
2	43	432	52	bass_C3_mums	bass	string	3	0	5.9	5.72	5.84	1.49	6.03
1	44	441	52	bass_C3_mums	bass	string	3	0	5.36	4.53	3.4	2.43	3.42
1	45	451	52	bass_C3_mums	bass	string	3	0	1.08	3.28	1.39	4.01	2.08
1	46	461	52	bass_C3_mums	bass	string	3	0	6.75	1.5	1.29	4.12	1.77
2	47	472	52	bass_C3_mums	bass	string	3	0	1.93	1.76	1.11	6.07	2.91
1	48	481	52	bass_C3_mums	bass	string	3	0	1	1.04	1	3.71	3.99
2	49	492	52	bass_C3_mums	bass	string	3	0	1.71	2.99	2.09	6	5.76
1	50	501	52	bass_C3_mums	bass	string	3	0	4.28	1.26	1.39	5.65	4.32
3	51	513	52	bass_C3_mums	bass	string	3	0	1	1.41	5.41	2.79	1.84
3	1	13	53	bass_effect_C2_contimbre	bass	string	2	1	6.24	4.29	1.26	1.81	3.51
1	2	21	53	bass_effect_C2_contimbre	bass	string	2	1	3.09	2.99	4.38	4.62	2.85
1	3	31	53	bass_effect_C2_contimbre	bass	string	2	1	2.59	6.3	3.16	1.68	4.96
3	4	43	53	bass_effect_C2_contimbre	bass	string	2	1	1.97	7	2.51	4.71	2.69
3	5	53	53	bass_effect_C2_contimbre	bass	string	2	1	2.75	1	4.34	1.79	1.57
3	6	63	53	bass_effect_C2_contimbre	bass	string	2	1	1.8	4.75	5.41	1.91	3.02
1	7	71	53	bass_effect_C2_contimbre	bass	string	2	1	5.09	3.3	3.23	4.5	6.66
1	8	81	53	bass_effect_C2_contimbre	bass	string	2	1	3.19	5.8	5.46	1.03	2.87
2	9	92	53	bass_effect_C2_contimbre	bass	string	2	1	2.89	2.9	2.34	3.21	4.42
3	10	103	53	bass_effect_C2_contimbre	bass	string	2	1	7	2.38	1.35	6.93	3.12
1	11	111	53	bass_effect_C2_contimbre	bass	string	2	1	6.84	6.53	5.71	1.8	3.41
3	12	123	53	bass_effect_C2_contimbre	bass	string	2	1	1.97	3	1.05	2.71	5.43
2	13	132	53	bass_effect_C2_contimbre	bass	string	2	1	2.29	3.77	4.01	4.34	4.01
3	14	143	53	bass_effect_C2_contimbre	bass	string	2	1	3.35	3.99	3.58	2.89	3.51
1	15	151	53	bass_effect_C2_contimbre	bass	string	2	1	4.1	2.58	5.24	1.14	6.2
1	16	161	53	bass_effect_C2_contimbre	bass	string	2	1	1.99	1.1	1.19	1.48	1.91
2	17	172	53	bass_effect_C2_contimbre	bass	string	2	1	6.25	1.7	1.26	3.29	5.15
3	18	183	53	bass_effect_C2_contimbre	bass	string	2	1	6.91	7	1.6	3.61	4.41
3	19	193	53	bass_effect_C2_contimbre	bass	string	2	1	6.14	4.42	2.75	3.15	4.26
1	20	201	53	bass_effect_C2_contimbre	bass	string	2	1	5.44	4.65	3.69	5.19	1.24
3	21	213	53	bass_effect_C2_contimbre	bass	string	2	1	4.94	4.26	3.24	2.01	5.26
2	22	222	53	bass_effect_C2_contimbre	bass	string	2	1	4.93	4.36	3.18	3.68	6.2
1	23	231	53	bass_effect_C2_contimbre	bass	string	2	1	1.38	7	4.24	1.27	1.39
2	24	242	53	bass_effect_C2_contimbre	bass	string	2	1	1.07	4.65	1.22	1.01	4.37
3	25	253	53	bass_effect_C2_contimbre	bass	string	2	1	5.2	5.02	5.29	1.84	4.42
2	26	262	53	bass_effect_C2_contimbre	bass	string	2	1	6.18	6.17	1.73	4.9	6.66
2	27	272	53	bass_effect_C2_contimbre	bass	string	2	1	3.13	2.4	1	4.04	2.71
3	28	283	53	bass_effect_C2_contimbre	bass	string	2	1	2.3	2.87	5.56	3.65	4.8
2	29	292	53	bass_effect_C2_contimbre	bass	string	2	1	4.62	6.2	4.77	3.43	4.88
2	30	302	53	bass_effect_C2_contimbre	bass	string	2	1	6.44	5.09	3.97	1.57	3.65
3	31	313	53	bass_effect_C2_contimbre	bass	string	2	1	1.7	6.74	2.2	1.74	1.17
1	32	321	53	bass_effect_C2_contimbre	bass	string	2	1	3.09	2.89	2.19	4.55	3.13
1	33	331	53	bass_effect_C2_contimbre	bass	string	2	1	6.19	1.72	1.8	5.28	2.08
1	34	341	53	bass_effect_C2_contimbre	bass	string	2	1	5.27	3.4	1.22	1.32	1.42
2	35	352	53	bass_effect_C2_contimbre	bass	string	2	1	5.26	3.99	4.09	1.66	2.44
2	36	362	53	bass_effect_C2_contimbre	bass	string	2	1	1.18	6.4	6.47	3.24	1.51
1	37	371	53	bass_effect_C2_contimbre	bass	string	2	1	4.89	1.47	3.15	5.31	5.43
3	38	383	53	bass_effect_C2_contimbre	bass	string	2	1	6.35	6.14	5.37	2.82	5.49
1	39	391	53	bass_effect_C2_contimbre	bass	string	2	1	5.75	1.7	4.21	3.76	6.18
1	40	401	53	bass_effect_C2_contimbre	bass	string	2	1	3.58	6.79	5.07	4.44	4.04
2	41	412	53	bass_effect_C2_contimbre	bass	string	2	1	2.6	5.8	3.48	3.85	3.62
2	42	422	53	bass_effect_C2_contimbre	bass	string	2	1	4.43	2.64	1.27	1.2	2.74
3	43	433	53	bass_effect_C2_contimbre	bass	string	2	1	4.29	6.16	1.12	1.91	4.54
3	44	443	53	bass_effect_C2_contimbre	bass	string	2	1	2.08	3.56	1.07	2.99	1.23
1	45	451	53	bass_effect_C2_contimbre	bass	string	2	1	1.11	4.49	5.1	3.62	1.54
3	46	463	53	bass_effect_C2_contimbre	bass	string	2	1	6.52	4.9	3.92	1.2	5.77
3	47	473	53	bass_effect_C2_contimbre	bass	string	2	1	7	5.99	1.64	4.02	5.47
1	48	481	53	bass_effect_C2_contimbre	bass	string	2	1	1	1.03	1.12	1.87	7
2	49	492	53	bass_effect_C2_contimbre	bass	string	2	1	4.22	4.49	2.73	4.77	4.99
2	50	502	53	bass_effect_C2_contimbre	bass	string	2	1	4.85	6.07	4.73	2.03	3.23
2	51	512	53	bass_effect_C2_contimbre	bass	string	2	1	3.42	4.1	1.34	4.22	2.65
1	1	11	36	bass-clarinet_C2_mf_vsl	bass clarinet	woodwind	2	0	3.06	1.2	1.04	6.01	2.19
3	2	23	36	bass-clarinet_C2_mf_vsl	bass clarinet	woodwind	2	0	3.51	1.22	3.24	2.96	3.99
3	3	33	36	bass-clarinet_C2_mf_vsl	bass clarinet	woodwind	2	0	4.2	3.7	2.06	4.89	3.12
2	4	42	36	bass-clarinet_C2_mf_vsl	bass clarinet	woodwind	2	0	1.82	5.22	3.71	4.38	7
3	5	53	36	bass-clarinet_C2_mf_vsl	bass clarinet	woodwind	2	0	2.99	3.03	2.92	3.58	4.53
2	6	62	36	bass-clarinet_C2_mf_vsl	bass clarinet	woodwind	2	0	1	1	4.96	2.07	2.59
2	7	72	36	bass-clarinet_C2_mf_vsl	bass clarinet	woodwind	2	0	1	1	1.11	2.98	5
3	8	83	36	bass-clarinet_C2_mf_vsl	bass clarinet	woodwind	2	0	1.26	1.6	2.32	2.39	1.77
1	9	91	36	bass-clarinet_C2_mf_vsl	bass clarinet	woodwind	2	0	1.51	1.04	1.46	2.72	1.41
3	10	103	36	bass-clarinet_C2_mf_vsl	bass clarinet	woodwind	2	0	6.17	2.85	2.55	5.02	3.72
3	11	113	36	bass-clarinet_C2_mf_vsl	bass clarinet	woodwind	2	0	1.34	6.01	2.98	2.9	4.08
2	12	122	36	bass-clarinet_C2_mf_vsl	bass clarinet	woodwind	2	0	4.5	5.63	6.06	4.64	4.03
2	13	132	36	bass-clarinet_C2_mf_vsl	bass clarinet	woodwind	2	0	3.5	4.2	3.31	3.4	4.36
1	14	141	36	bass-clarinet_C2_mf_vsl	bass clarinet	woodwind	2	0	5.06	1.23	4.82	4.71	2.55
2	15	152	36	bass-clarinet_C2_mf_vsl	bass clarinet	woodwind	2	0	4.1	4.92	4.44	1.02	4.71
1	16	161	36	bass-clarinet_C2_mf_vsl	bass clarinet	woodwind	2	0	2.88	1.18	1.8	1.83	4.92
2	17	172	36	bass-clarinet_C2_mf_vsl	bass clarinet	woodwind	2	0	5.63	1.1	2.34	3.6	3.56
2	18	182	36	bass-clarinet_C2_mf_vsl	bass clarinet	woodwind	2	0	2.6	6.93	5.16	1.65	4.05
1	19	191	36	bass-clarinet_C2_mf_vsl	bass clarinet	woodwind	2	0	1.21	1	1.21	4.04	4.98
1	20	201	36	bass-clarinet_C2_mf_vsl	bass clarinet	woodwind	2	0	5.19	5.93	4.04	3.24	5.9
3	21	213	36	bass-clarinet_C2_mf_vsl	bass clarinet	woodwind	2	0	5.32	3.25	2.92	4	5
1	22	221	36	bass-clarinet_C2_mf_vsl	bass clarinet	woodwind	2	0	2.7	4	2.83	3.37	5.27
1	23	231	36	bass-clarinet_C2_mf_vsl	bass clarinet	woodwind	2	0	3.66	3.98	4.03	1.02	1.31
1	24	241	36	bass-clarinet_C2_mf_vsl	bass clarinet	woodwind	2	0	1.2	2.35	4.84	4.29	4.8
3	25	253	36	bass-clarinet_C2_mf_vsl	bass clarinet	woodwind	2	0	5.62	3.57	6.08	1.09	4.54
1	26	261	36	bass-clarinet_C2_mf_vsl	bass clarinet	woodwind	2	0	6.58	5.75	3.99	4.63	3.83
3	27	273	36	bass-clarinet_C2_mf_vsl	bass clarinet	woodwind	2	0	4.72	5.39	4.57	1.93	4.59
2	28	282	36	bass-clarinet_C2_mf_vsl	bass clarinet	woodwind	2	0	6.38	4.33	1.25	4.77	6.11
2	29	292	36	bass-clarinet_C2_mf_vsl	bass clarinet	woodwind	2	0	5.63	4.49	4.38	3.71	4.68
3	30	303	36	bass-clarinet_C2_mf_vsl	bass clarinet	woodwind	2	0	1.16	5.96	4.43	1.52	4.32
1	31	311	36	bass-clarinet_C2_mf_vsl	bass clarinet	woodwind	2	0	2.51	6.39	3.58	1.43	3.5
3	32	323	36	bass-clarinet_C2_mf_vsl	bass clarinet	woodwind	2	0	3.64	3.65	3.98	2.09	4
1	33	331	36	bass-clarinet_C2_mf_vsl	bass clarinet	woodwind	2	0	6.37	1.72	3.43	5.31	1.68
3	34	343	36	bass-clarinet_C2_mf_vsl	bass clarinet	woodwind	2	0	5.47	6.7	4.41	1.09	6.94
3	35	353	36	bass-clarinet_C2_mf_vsl	bass clarinet	woodwind	2	0	1.97	5.03	4.66	3.21	3.32
1	36	361	36	bass-clarinet_C2_mf_vsl	bass clarinet	woodwind	2	0	1.39	2.98	3.38	3.74	5.06
3	37	373	36	bass-clarinet_C2_mf_vsl	bass clarinet	woodwind	2	0	7	1.52	1.91	3.98	1.24
3	38	383	36	bass-clarinet_C2_mf_vsl	bass clarinet	woodwind	2	0	6.68	4.72	5.77	2.26	4.37
3	39	393	36	bass-clarinet_C2_mf_vsl	bass clarinet	woodwind	2	0	5.31	4.77	6.43	1.93	5.66
2	40	402	36	bass-clarinet_C2_mf_vsl	bass clarinet	woodwind	2	0	5.32	6.61	4.74	4.36	3.97
2	41	412	36	bass-clarinet_C2_mf_vsl	bass clarinet	woodwind	2	0	2.63	3.92	2.53	4.33	4.71
2	42	422	36	bass-clarinet_C2_mf_vsl	bass clarinet	woodwind	2	0	2.42	1	1.05	2.43	3.3
3	43	433	36	bass-clarinet_C2_mf_vsl	bass clarinet	woodwind	2	0	3.45	6.76	2.06	1.59	6.45
3	44	443	36	bass-clarinet_C2_mf_vsl	bass clarinet	woodwind	2	0	1.17	1.68	1.56	1.4	3.96
2	45	452	36	bass-clarinet_C2_mf_vsl	bass clarinet	woodwind	2	0	6.6	2.6	2.33	3.16	6.5
1	46	461	36	bass-clarinet_C2_mf_vsl	bass clarinet	woodwind	2	0	6.89	4.32	2.89	3.62	2.11
2	47	472	36	bass-clarinet_C2_mf_vsl	bass clarinet	woodwind	2	0	2.14	3.69	3.71	2.92	3.12
3	48	483	36	bass-clarinet_C2_mf_vsl	bass clarinet	woodwind	2	0	5.76	4.49	4.54	3.23	4.94
3	49	493	36	bass-clarinet_C2_mf_vsl	bass clarinet	woodwind	2	0	1.42	4.98	6.16	1.21	6.83
1	50	501	36	bass-clarinet_C2_mf_vsl	bass clarinet	woodwind	2	0	1	3.24	1.87	2.62	5.97
1	51	511	36	bass-clarinet_C2_mf_vsl	bass clarinet	woodwind	2	0	1	4.38	4.29	3.17	5.4
2	1	12	37	bass-clarinet_C3_mf_vsl	bass clarinet	woodwind	3	0	5.69	2.17	3.04	3.68	2.81
2	2	22	37	bass-clarinet_C3_mf_vsl	bass clarinet	woodwind	3	0	2.57	4.12	3.74	2.44	3.98
3	3	33	37	bass-clarinet_C3_mf_vsl	bass clarinet	woodwind	3	0	4.64	2.72	2.63	4.29	5.84
3	4	43	37	bass-clarinet_C3_mf_vsl	bass clarinet	woodwind	3	0	1	4.97	6.42	4.79	4.52
3	5	53	37	bass-clarinet_C3_mf_vsl	bass clarinet	woodwind	3	0	5.65	1.12	3.28	5.73	7
3	6	63	37	bass-clarinet_C3_mf_vsl	bass clarinet	woodwind	3	0	1.63	2.51	3.51	5.22	3.5
3	7	73	37	bass-clarinet_C3_mf_vsl	bass clarinet	woodwind	3	0	5.64	1.67	3.28	2.31	5.1
1	8	81	37	bass-clarinet_C3_mf_vsl	bass clarinet	woodwind	3	0	6.09	2.34	3.24	1.38	6.81
2	9	92	37	bass-clarinet_C3_mf_vsl	bass clarinet	woodwind	3	0	3.16	2.33	1.8	3.31	4.39
1	10	101	37	bass-clarinet_C3_mf_vsl	bass clarinet	woodwind	3	0	4.37	1.56	1.94	5.38	5.16
3	11	113	37	bass-clarinet_C3_mf_vsl	bass clarinet	woodwind	3	0	3.45	3.37	2.45	4.12	2.3
3	12	123	37	bass-clarinet_C3_mf_vsl	bass clarinet	woodwind	3	0	4.33	2.37	2.44	4	5.69
1	13	131	37	bass-clarinet_C3_mf_vsl	bass clarinet	woodwind	3	0	3.32	2.19	4.87	4.4	4.06
1	14	141	37	bass-clarinet_C3_mf_vsl	bass clarinet	woodwind	3	0	5.15	4.32	1.54	6.53	1.63
3	15	153	37	bass-clarinet_C3_mf_vsl	bass clarinet	woodwind	3	0	7	1	1	6.45	5.86
3	16	163	37	bass-clarinet_C3_mf_vsl	bass clarinet	woodwind	3	0	5.44	5.63	2.14	4.62	4.14
1	17	171	37	bass-clarinet_C3_mf_vsl	bass clarinet	woodwind	3	0	4.63	3.46	2.6	4.01	3.14
1	18	181	37	bass-clarinet_C3_mf_vsl	bass clarinet	woodwind	3	0	3.54	2.56	3.95	3.9	5.67
2	19	192	37	bass-clarinet_C3_mf_vsl	bass clarinet	woodwind	3	0	5.65	1.6	1.67	3.2	5.2
2	20	202	37	bass-clarinet_C3_mf_vsl	bass clarinet	woodwind	3	0	2.65	1.12	1.65	1.78	3.66
1	21	211	37	bass-clarinet_C3_mf_vsl	bass clarinet	woodwind	3	0	4.05	1.2	5.6	2.3	6.14
3	22	223	37	bass-clarinet_C3_mf_vsl	bass clarinet	woodwind	3	0	6.8	1	4.37	3.41	3.64
3	23	233	37	bass-clarinet_C3_mf_vsl	bass clarinet	woodwind	3	0	5.95	2.18	2.53	3.93	2.73
1	24	241	37	bass-clarinet_C3_mf_vsl	bass clarinet	woodwind	3	0	5.55	1.16	1.28	5.06	4.77
3	25	253	37	bass-clarinet_C3_mf_vsl	bass clarinet	woodwind	3	0	5.52	2.92	3.54	1.28	3.83
1	26	261	37	bass-clarinet_C3_mf_vsl	bass clarinet	woodwind	3	0	6.52	4.07	2.49	5.18	4.11
2	27	272	37	bass-clarinet_C3_mf_vsl	bass clarinet	woodwind	3	0	4.02	1	1.02	4.91	2.4
2	28	282	37	bass-clarinet_C3_mf_vsl	bass clarinet	woodwind	3	0	6.62	2.99	2.2	4.23	3.99
3	29	293	37	bass-clarinet_C3_mf_vsl	bass clarinet	woodwind	3	0	3.44	1.87	3.09	3.94	5.07
2	30	302	37	bass-clarinet_C3_mf_vsl	bass clarinet	woodwind	3	0	2.09	3.59	4.02	1.82	5.32
1	31	311	37	bass-clarinet_C3_mf_vsl	bass clarinet	woodwind	3	0	1.02	5.15	6.62	1.73	4.96
1	32	321	37	bass-clarinet_C3_mf_vsl	bass clarinet	woodwind	3	0	1.35	1.77	3.43	3.37	4.75
2	33	332	37	bass-clarinet_C3_mf_vsl	bass clarinet	woodwind	3	0	5.12	4.01	1.15	6.96	4.86
3	34	343	37	bass-clarinet_C3_mf_vsl	bass clarinet	woodwind	3	0	6.82	6.94	6.93	4.03	6.96
1	35	351	37	bass-clarinet_C3_mf_vsl	bass clarinet	woodwind	3	0	2.11	2.99	3.07	5.87	3.14
1	36	361	37	bass-clarinet_C3_mf_vsl	bass clarinet	woodwind	3	0	2.97	3.03	1.67	3.15	3.34
3	37	373	37	bass-clarinet_C3_mf_vsl	bass clarinet	woodwind	3	0	6.69	1.73	2.07	5.68	1.49
3	38	383	37	bass-clarinet_C3_mf_vsl	bass clarinet	woodwind	3	0	6.16	6.36	4.02	3.97	3.24
1	39	391	37	bass-clarinet_C3_mf_vsl	bass clarinet	woodwind	3	0	1.11	4.51	3.24	4.3	6.21
2	40	402	37	bass-clarinet_C3_mf_vsl	bass clarinet	woodwind	3	0	5.19	3.01	4.52	3.7	4.61
1	41	411	37	bass-clarinet_C3_mf_vsl	bass clarinet	woodwind	3	0	2.7	6.45	2.28	5.82	6.46
3	42	423	37	bass-clarinet_C3_mf_vsl	bass clarinet	woodwind	3	0	5.05	1.41	4.3	4.25	5.63
1	43	431	37	bass-clarinet_C3_mf_vsl	bass clarinet	woodwind	3	0	5.14	3.42	4.02	4.71	4.58
3	44	443	37	bass-clarinet_C3_mf_vsl	bass clarinet	woodwind	3	0	4.6	1.7	3.87	6.81	2.29
2	45	452	37	bass-clarinet_C3_mf_vsl	bass clarinet	woodwind	3	0	6.58	4.13	2.5	1.94	6.46
1	46	461	37	bass-clarinet_C3_mf_vsl	bass clarinet	woodwind	3	0	5.32	3.78	1.32	4.31	3.76
3	47	473	37	bass-clarinet_C3_mf_vsl	bass clarinet	woodwind	3	0	6.11	3.99	1.09	4.43	5.01
3	48	483	37	bass-clarinet_C3_mf_vsl	bass clarinet	woodwind	3	0	6.05	1.12	2.42	4.35	5.39
2	49	492	37	bass-clarinet_C3_mf_vsl	bass clarinet	woodwind	3	0	5.29	1.96	2.1	5.26	4.86
1	50	501	37	bass-clarinet_C3_mf_vsl	bass clarinet	woodwind	3	0	4.26	1	1.07	3.83	1.49
1	51	511	37	bass-clarinet_C3_mf_vsl	bass clarinet	woodwind	3	0	6.89	1	3.38	5.55	6.04
3	1	13	38	bass-crumhorn_C3_mums	bass crumhorn	woodwind	3	0	1.57	6.03	6.16	2.31	1.47
1	2	21	38	bass-crumhorn_C3_mums	bass crumhorn	woodwind	3	0	3.24	2.53	4.77	5.15	3.28
3	3	33	38	bass-crumhorn_C3_mums	bass crumhorn	woodwind	3	0	4.76	4.9	5.68	5.94	5.01
3	4	43	38	bass-crumhorn_C3_mums	bass crumhorn	woodwind	3	0	1	5.72	4.17	3.14	4.53
2	5	52	38	bass-crumhorn_C3_mums	bass crumhorn	woodwind	3	0	1.11	3.18	2.87	3.97	1.27
1	6	61	38	bass-crumhorn_C3_mums	bass crumhorn	woodwind	3	0	4.97	4.34	3.98	4.83	4.7
3	7	73	38	bass-crumhorn_C3_mums	bass crumhorn	woodwind	3	0	1.25	5.26	4.59	2.63	5.06
1	8	81	38	bass-crumhorn_C3_mums	bass crumhorn	woodwind	3	0	2.97	4.44	4.28	2.9	3.45
2	9	92	38	bass-crumhorn_C3_mums	bass crumhorn	woodwind	3	0	1.88	4.03	4.01	4	3.64
2	10	102	38	bass-crumhorn_C3_mums	bass crumhorn	woodwind	3	0	1.05	6.88	6.54	1.44	1.89
1	11	111	38	bass-crumhorn_C3_mums	bass crumhorn	woodwind	3	0	1.02	2.39	5.38	3.35	3.99
3	12	123	38	bass-crumhorn_C3_mums	bass crumhorn	woodwind	3	0	1.1	5.17	2.43	3.48	4.48
3	13	133	38	bass-crumhorn_C3_mums	bass crumhorn	woodwind	3	0	1	1	6.25	4	2.34
1	14	141	38	bass-crumhorn_C3_mums	bass crumhorn	woodwind	3	0	1	6.62	6.54	3.11	4.48
3	15	153	38	bass-crumhorn_C3_mums	bass crumhorn	woodwind	3	0	1.02	1.04	5.14	4.01	3.88
2	16	162	38	bass-crumhorn_C3_mums	bass crumhorn	woodwind	3	0	1	1	6	1.52	6.66
2	17	172	38	bass-crumhorn_C3_mums	bass crumhorn	woodwind	3	0	4.56	2.24	5.54	3.63	5.72
3	18	183	38	bass-crumhorn_C3_mums	bass crumhorn	woodwind	3	0	1	5.55	6.77	4.18	4.54
2	19	192	38	bass-crumhorn_C3_mums	bass crumhorn	woodwind	3	0	1.04	1.94	4.46	3.02	4.73
2	20	202	38	bass-crumhorn_C3_mums	bass crumhorn	woodwind	3	0	1.54	1.32	5.38	2.87	4
2	21	212	38	bass-crumhorn_C3_mums	bass crumhorn	woodwind	3	0	1	4.02	5.89	1.78	1
1	22	221	38	bass-crumhorn_C3_mums	bass crumhorn	woodwind	3	0	3.3	5.77	3.99	3.72	1.83
3	23	233	38	bass-crumhorn_C3_mums	bass crumhorn	woodwind	3	0	4.89	3	3.48	4.88	3.04
1	24	241	38	bass-crumhorn_C3_mums	bass crumhorn	woodwind	3	0	1	4.41	1.77	3.54	4.04
1	25	251	38	bass-crumhorn_C3_mums	bass crumhorn	woodwind	3	0	3.45	6.17	5.2	3.79	4.25
1	26	261	38	bass-crumhorn_C3_mums	bass crumhorn	woodwind	3	0	1	7	6.28	3.96	1
2	27	272	38	bass-crumhorn_C3_mums	bass crumhorn	woodwind	3	0	1	4.98	1	2.91	2.34
2	28	282	38	bass-crumhorn_C3_mums	bass crumhorn	woodwind	3	0	3.7	4.24	4.03	3.7	5.21
1	29	291	38	bass-crumhorn_C3_mums	bass crumhorn	woodwind	3	0	2.16	4.36	5.08	3.07	2.84
3	30	303	38	bass-crumhorn_C3_mums	bass crumhorn	woodwind	3	0	1.51	4.2	6.11	1.16	4.16
3	31	313	38	bass-crumhorn_C3_mums	bass crumhorn	woodwind	3	0	4.9	4.15	5.28	3.46	5.1
2	32	322	38	bass-crumhorn_C3_mums	bass crumhorn	woodwind	3	0	2.76	2.11	6.02	3.74	3.08
3	33	333	38	bass-crumhorn_C3_mums	bass crumhorn	woodwind	3	0	2.58	3.35	5.32	4.34	4.5
1	34	341	38	bass-crumhorn_C3_mums	bass crumhorn	woodwind	3	0	1.08	5.7	4.49	4.01	1.13
3	35	353	38	bass-crumhorn_C3_mums	bass crumhorn	woodwind	3	0	1.17	1.1	3.95	3.64	2.29
1	36	361	38	bass-crumhorn_C3_mums	bass crumhorn	woodwind	3	0	1.8	2.65	3.98	3.68	4.67
2	37	372	38	bass-crumhorn_C3_mums	bass crumhorn	woodwind	3	0	1.02	1.18	4.55	3.35	1.84
2	38	382	38	bass-crumhorn_C3_mums	bass crumhorn	woodwind	3	0	1	4.74	4.08	2.64	1.34
2	39	392	38	bass-crumhorn_C3_mums	bass crumhorn	woodwind	3	0	2.17	4.99	7	3.78	4.48
1	40	401	38	bass-crumhorn_C3_mums	bass crumhorn	woodwind	3	0	1	6.77	5.57	1.29	3.25
3	41	413	38	bass-crumhorn_C3_mums	bass crumhorn	woodwind	3	0	2.53	5.21	4.59	2.99	4
1	42	421	38	bass-crumhorn_C3_mums	bass crumhorn	woodwind	3	0	2.44	3.74	1.93	2.41	3.6
3	43	433	38	bass-crumhorn_C3_mums	bass crumhorn	woodwind	3	0	5.04	5.52	5.63	4.43	5.12
3	44	443	38	bass-crumhorn_C3_mums	bass crumhorn	woodwind	3	0	2.01	2.74	3.83	4.61	2.24
2	45	452	38	bass-crumhorn_C3_mums	bass crumhorn	woodwind	3	0	2.44	5.52	6.02	1.47	3.19
2	46	462	38	bass-crumhorn_C3_mums	bass crumhorn	woodwind	3	0	2.31	2.85	4.05	4.05	4.8
2	47	472	38	bass-crumhorn_C3_mums	bass crumhorn	woodwind	3	0	1.93	1.21	1.14	5.33	2.47
1	48	481	38	bass-crumhorn_C3_mums	bass crumhorn	woodwind	3	0	1	1.87	4.04	2.44	1
3	49	493	38	bass-crumhorn_C3_mums	bass crumhorn	woodwind	3	0	1.57	5.83	4.3	2.04	2.41
2	50	502	38	bass-crumhorn_C3_mums	bass crumhorn	woodwind	3	0	3.68	5.66	5.49	3.12	5.66
1	51	511	38	bass-crumhorn_C3_mums	bass crumhorn	woodwind	3	0	5.4	3.2	5.06	3.51	4.66
1	1	11	39	bass-flute_flutter_C3_mums	bass flute	woodwind	3	1	5.97	1.85	2.84	5.09	2.18
1	2	21	39	bass-flute_flutter_C3_mums	bass flute	woodwind	3	1	5.27	5.85	5.82	3.1	3.63
2	3	32	39	bass-flute_flutter_C3_mums	bass flute	woodwind	3	1	6.92	6.58	1.19	6.35	1.82
1	4	41	39	bass-flute_flutter_C3_mums	bass flute	woodwind	3	1	5.62	5.81	4.33	3.46	4.99
2	5	52	39	bass-flute_flutter_C3_mums	bass flute	woodwind	3	1	4.9	4	3.77	4.52	4.94
3	6	63	39	bass-flute_flutter_C3_mums	bass flute	woodwind	3	1	1.56	5.32	3.06	1.96	4.69
1	7	71	39	bass-flute_flutter_C3_mums	bass flute	woodwind	3	1	4.08	2.44	1.95	3.42	4.42
3	8	83	39	bass-flute_flutter_C3_mums	bass flute	woodwind	3	1	3.89	3.43	1.51	3.23	4.89
1	9	91	39	bass-flute_flutter_C3_mums	bass flute	woodwind	3	1	5.59	1.05	1.19	3.98	3.38
3	10	103	39	bass-flute_flutter_C3_mums	bass flute	woodwind	3	1	6.76	2.34	1	4.4	1.94
3	11	113	39	bass-flute_flutter_C3_mums	bass flute	woodwind	3	1	3.85	6.85	1.99	1.61	2.85
2	12	122	39	bass-flute_flutter_C3_mums	bass flute	woodwind	3	1	5.38	5.54	1.36	5.32	3.17
2	13	132	39	bass-flute_flutter_C3_mums	bass flute	woodwind	3	1	4.25	4.02	2.8	4.47	3.26
3	14	143	39	bass-flute_flutter_C3_mums	bass flute	woodwind	3	1	4.32	4.64	2.88	3.88	2.71
2	15	152	39	bass-flute_flutter_C3_mums	bass flute	woodwind	3	1	1.21	4.89	6.97	1.59	6.3
2	16	162	39	bass-flute_flutter_C3_mums	bass flute	woodwind	3	1	3.76	4.23	3.57	3.98	4.56
1	17	171	39	bass-flute_flutter_C3_mums	bass flute	woodwind	3	1	4.97	5.46	2.62	3.52	3.38
1	18	181	39	bass-flute_flutter_C3_mums	bass flute	woodwind	3	1	2.21	4.75	3.75	4.75	4.94
1	19	191	39	bass-flute_flutter_C3_mums	bass flute	woodwind	3	1	7	4.75	1	2.58	2.34
1	20	201	39	bass-flute_flutter_C3_mums	bass flute	woodwind	3	1	6.31	3.29	5.66	5.15	4.88
1	21	211	39	bass-flute_flutter_C3_mums	bass flute	woodwind	3	1	4.27	3.86	4.14	2.93	4.39
1	22	221	39	bass-flute_flutter_C3_mums	bass flute	woodwind	3	1	1.55	4.42	3.69	4.02	3.3
2	23	232	39	bass-flute_flutter_C3_mums	bass flute	woodwind	3	1	1.17	4.08	2.33	4.09	4.03
1	24	241	39	bass-flute_flutter_C3_mums	bass flute	woodwind	3	1	1.94	4.54	1.79	3.52	3.47
2	25	252	39	bass-flute_flutter_C3_mums	bass flute	woodwind	3	1	4.43	1.14	1.51	2.54	4.78
1	26	261	39	bass-flute_flutter_C3_mums	bass flute	woodwind	3	1	6.57	4.49	3.24	2.81	4.84
1	27	271	39	bass-flute_flutter_C3_mums	bass flute	woodwind	3	1	4.91	5.77	4.69	3.35	3.72
3	28	283	39	bass-flute_flutter_C3_mums	bass flute	woodwind	3	1	4.49	5.29	4.01	3.74	4.38
2	29	292	39	bass-flute_flutter_C3_mums	bass flute	woodwind	3	1	5.38	5	1.43	4.05	4.67
1	30	301	39	bass-flute_flutter_C3_mums	bass flute	woodwind	3	1	4.43	3.71	3.28	1.67	1.69
2	31	312	39	bass-flute_flutter_C3_mums	bass flute	woodwind	3	1	6.31	5.91	3.21	4.3	3.51
3	32	323	39	bass-flute_flutter_C3_mums	bass flute	woodwind	3	1	4.52	4.35	1.95	3.43	3.79
3	33	333	39	bass-flute_flutter_C3_mums	bass flute	woodwind	3	1	6.15	2.16	2.88	3.66	6.3
1	34	341	39	bass-flute_flutter_C3_mums	bass flute	woodwind	3	1	4.79	4	1.26	3.79	5.29
2	35	352	39	bass-flute_flutter_C3_mums	bass flute	woodwind	3	1	6.87	1	2.92	6.79	2.81
3	36	363	39	bass-flute_flutter_C3_mums	bass flute	woodwind	3	1	3.27	4.97	3.26	3.27	4.83
3	37	373	39	bass-flute_flutter_C3_mums	bass flute	woodwind	3	1	2.72	1.35	2.14	4.77	1.19
1	38	381	39	bass-flute_flutter_C3_mums	bass flute	woodwind	3	1	7	6.14	6.34	2.66	5.57
1	39	391	39	bass-flute_flutter_C3_mums	bass flute	woodwind	3	1	6.95	5.42	2.6	2.94	4.14
1	40	401	39	bass-flute_flutter_C3_mums	bass flute	woodwind	3	1	2.69	7	1.6	3.33	5.3
2	41	412	39	bass-flute_flutter_C3_mums	bass flute	woodwind	3	1	6.75	5.38	2.7	3.95	3.05
2	42	422	39	bass-flute_flutter_C3_mums	bass flute	woodwind	3	1	5.74	3.05	2.5	3.29	5.63
3	43	433	39	bass-flute_flutter_C3_mums	bass flute	woodwind	3	1	4.85	6.96	1.15	1.13	6.47
3	44	443	39	bass-flute_flutter_C3_mums	bass flute	woodwind	3	1	1	5.27	1.24	1.4	4.36
3	45	453	39	bass-flute_flutter_C3_mums	bass flute	woodwind	3	1	4.36	2.74	3.28	4.33	1.67
3	46	463	39	bass-flute_flutter_C3_mums	bass flute	woodwind	3	1	5.39	5.32	5.82	1.1	5.11
3	47	473	39	bass-flute_flutter_C3_mums	bass flute	woodwind	3	1	3.59	2.85	3.94	3.67	2.98
2	48	482	39	bass-flute_flutter_C3_mums	bass flute	woodwind	3	1	4.45	6.17	3	3.22	2.72
1	49	491	39	bass-flute_flutter_C3_mums	bass flute	woodwind	3	1	4.73	2.56	3.53	6.7	2.17
3	50	503	39	bass-flute_flutter_C3_mums	bass flute	woodwind	3	1	2.86	3.68	1.49	4.87	3.93
2	51	512	39	bass-flute_flutter_C3_mums	bass flute	woodwind	3	1	4.27	6.11	3.97	1.24	3.25
2	1	12	40	bass-flute_flutter_C4_mums	bass flute	woodwind	4	1	7	1.66	1.19	5.38	6.67
3	2	23	40	bass-flute_flutter_C4_mums	bass flute	woodwind	4	1	6.17	3.12	1.55	4.54	1.15
1	3	31	40	bass-flute_flutter_C4_mums	bass flute	woodwind	4	1	6.34	6.05	2.87	2.83	5.29
1	4	41	40	bass-flute_flutter_C4_mums	bass flute	woodwind	4	1	5.52	4.7	4.34	3.45	2.37
2	5	52	40	bass-flute_flutter_C4_mums	bass flute	woodwind	4	1	5.98	3.42	2.1	4.1	1.25
1	6	61	40	bass-flute_flutter_C4_mums	bass flute	woodwind	4	1	4.3	5.3	5.68	2.85	3.5
2	7	72	40	bass-flute_flutter_C4_mums	bass flute	woodwind	4	1	6.98	1	1	2.16	2.92
3	8	83	40	bass-flute_flutter_C4_mums	bass flute	woodwind	4	1	4.28	3.84	1.02	2.21	1.89
2	9	92	40	bass-flute_flutter_C4_mums	bass flute	woodwind	4	1	2.05	3.02	1	5.24	1.75
1	10	101	40	bass-flute_flutter_C4_mums	bass flute	woodwind	4	1	6.95	2.16	1	5.38	1.62
2	11	112	40	bass-flute_flutter_C4_mums	bass flute	woodwind	4	1	5.65	4.54	6.71	3.98	3.84
2	12	122	40	bass-flute_flutter_C4_mums	bass flute	woodwind	4	1	6.27	5.39	1.78	5.21	2.41
1	13	131	40	bass-flute_flutter_C4_mums	bass flute	woodwind	4	1	5.64	5.28	6.9	2.53	2.28
1	14	141	40	bass-flute_flutter_C4_mums	bass flute	woodwind	4	1	5.75	3.04	3.85	2.48	1.85
3	15	153	40	bass-flute_flutter_C4_mums	bass flute	woodwind	4	1	7	1	1	4.92	5.92
1	16	161	40	bass-flute_flutter_C4_mums	bass flute	woodwind	4	1	4.57	1.18	1.13	3.96	3.3
1	17	171	40	bass-flute_flutter_C4_mums	bass flute	woodwind	4	1	6.29	4.41	1	4.72	2.23
2	18	182	40	bass-flute_flutter_C4_mums	bass flute	woodwind	4	1	1.07	2.79	1.04	3.41	2.57
2	19	192	40	bass-flute_flutter_C4_mums	bass flute	woodwind	4	1	1.99	5.4	5.82	1.96	2.87
3	20	203	40	bass-flute_flutter_C4_mums	bass flute	woodwind	4	1	6.37	3.63	2.61	3.37	2.8
3	21	213	40	bass-flute_flutter_C4_mums	bass flute	woodwind	4	1	3.46	3.99	2.51	3.3	2
1	22	221	40	bass-flute_flutter_C4_mums	bass flute	woodwind	4	1	3.13	1.39	3.97	3.96	1.87
2	23	232	40	bass-flute_flutter_C4_mums	bass flute	woodwind	4	1	3.41	2.56	1.01	3.95	1.02
1	24	241	40	bass-flute_flutter_C4_mums	bass flute	woodwind	4	1	6.05	5.29	1.16	3.16	3.58
2	25	252	40	bass-flute_flutter_C4_mums	bass flute	woodwind	4	1	6.21	1.05	1.46	1.27	1.23
2	26	262	40	bass-flute_flutter_C4_mums	bass flute	woodwind	4	1	4.99	3.9	1.69	5.79	3.64
3	27	273	40	bass-flute_flutter_C4_mums	bass flute	woodwind	4	1	6.38	2.52	1.85	3.43	2.44
1	28	281	40	bass-flute_flutter_C4_mums	bass flute	woodwind	4	1	6.66	6.96	5.18	1.01	1
3	29	293	40	bass-flute_flutter_C4_mums	bass flute	woodwind	4	1	5.03	2.38	3	1.63	4.39
1	30	301	40	bass-flute_flutter_C4_mums	bass flute	woodwind	4	1	6.75	3.25	1.4	4.02	1.07
2	31	312	40	bass-flute_flutter_C4_mums	bass flute	woodwind	4	1	5.57	3.84	1.45	5.01	3.67
2	32	322	40	bass-flute_flutter_C4_mums	bass flute	woodwind	4	1	5.63	4.31	1.56	4.91	2.13
3	33	333	40	bass-flute_flutter_C4_mums	bass flute	woodwind	4	1	5.69	4.98	3.87	4.19	5.2
1	34	341	40	bass-flute_flutter_C4_mums	bass flute	woodwind	4	1	3.2	3.96	1.11	3.97	4.58
1	35	351	40	bass-flute_flutter_C4_mums	bass flute	woodwind	4	1	3.62	1.27	1.14	5.54	3.48
1	36	361	40	bass-flute_flutter_C4_mums	bass flute	woodwind	4	1	4.5	6.31	3.74	2.83	2.99
3	37	373	40	bass-flute_flutter_C4_mums	bass flute	woodwind	4	1	6.28	1.47	3.91	3.52	1.37
2	38	382	40	bass-flute_flutter_C4_mums	bass flute	woodwind	4	1	7	6.08	1.86	4.62	5.15
2	39	392	40	bass-flute_flutter_C4_mums	bass flute	woodwind	4	1	6.63	3.97	1	7	1.42
2	40	402	40	bass-flute_flutter_C4_mums	bass flute	woodwind	4	1	4.61	2.52	3.61	3.91	2.81
1	41	411	40	bass-flute_flutter_C4_mums	bass flute	woodwind	4	1	2.2	1.68	2.05	1.05	3.91
1	42	421	40	bass-flute_flutter_C4_mums	bass flute	woodwind	4	1	5.89	3.99	2.22	4.01	2.58
3	43	433	40	bass-flute_flutter_C4_mums	bass flute	woodwind	4	1	5.01	6.91	1.1	1.25	2.3
1	44	441	40	bass-flute_flutter_C4_mums	bass flute	woodwind	4	1	4.91	3.96	1.43	3.18	1.28
3	45	453	40	bass-flute_flutter_C4_mums	bass flute	woodwind	4	1	5.64	5.23	2.24	3.46	2.52
3	46	463	40	bass-flute_flutter_C4_mums	bass flute	woodwind	4	1	6.21	3.2	6.01	2.37	5.38
2	47	472	40	bass-flute_flutter_C4_mums	bass flute	woodwind	4	1	4.89	2.66	1.75	1.66	3.02
1	48	481	40	bass-flute_flutter_C4_mums	bass flute	woodwind	4	1	4.03	5.68	2.43	3.51	2.48
2	49	492	40	bass-flute_flutter_C4_mums	bass flute	woodwind	4	1	5.03	4.25	2.3	3.89	2.77
3	50	503	40	bass-flute_flutter_C4_mums	bass flute	woodwind	4	1	4.09	1.6	1.56	5.01	2.79
1	51	511	40	bass-flute_flutter_C4_mums	bass flute	woodwind	4	1	4.32	3.31	3.34	1.7	2.42
3	1	13	42	bass-flute_noise_C3_contimbre	bass flute	woodwind	3	1	7	6.95	4.9	1.52	1.21
1	2	21	42	bass-flute_noise_C3_contimbre	bass flute	woodwind	3	1	4.69	6.62	4.87	2.4	1.58
3	3	33	42	bass-flute_noise_C3_contimbre	bass flute	woodwind	3	1	6.68	6.03	5.78	4.11	2.47
3	4	43	42	bass-flute_noise_C3_contimbre	bass flute	woodwind	3	1	7	3.05	1.22	7	1.18
1	5	51	42	bass-flute_noise_C3_contimbre	bass flute	woodwind	3	1	6.89	4.01	5.99	2.74	5.95
3	6	63	42	bass-flute_noise_C3_contimbre	bass flute	woodwind	3	1	6.07	6.85	1.13	1.11	1.68
3	7	73	42	bass-flute_noise_C3_contimbre	bass flute	woodwind	3	1	6.81	2.78	1.62	3.07	2.77
1	8	81	42	bass-flute_noise_C3_contimbre	bass flute	woodwind	3	1	6.95	5.73	4.4	3.9	3.62
2	9	92	42	bass-flute_noise_C3_contimbre	bass flute	woodwind	3	1	3.47	7	4.85	1.86	4.01
2	10	102	42	bass-flute_noise_C3_contimbre	bass flute	woodwind	3	1	1	6.94	6.97	1.08	1.1
3	11	113	42	bass-flute_noise_C3_contimbre	bass flute	woodwind	3	1	2.37	6.7	1.44	2.8	2.18
2	12	122	42	bass-flute_noise_C3_contimbre	bass flute	woodwind	3	1	7	6.98	5.98	1	2.11
1	13	131	42	bass-flute_noise_C3_contimbre	bass flute	woodwind	3	1	7	3.33	6.32	2.35	6.47
3	14	143	42	bass-flute_noise_C3_contimbre	bass flute	woodwind	3	1	5.05	5.27	2.82	3.34	2.82
1	15	151	42	bass-flute_noise_C3_contimbre	bass flute	woodwind	3	1	6.91	2.34	5.89	2.39	2.03
3	16	163	42	bass-flute_noise_C3_contimbre	bass flute	woodwind	3	1	6.97	4.89	1.95	2.92	5.11
3	17	173	42	bass-flute_noise_C3_contimbre	bass flute	woodwind	3	1	4.74	5.9	5.33	1.68	1.81
1	18	181	42	bass-flute_noise_C3_contimbre	bass flute	woodwind	3	1	4.23	5.94	4.62	4.05	3.67
2	19	192	42	bass-flute_noise_C3_contimbre	bass flute	woodwind	3	1	1	6.93	6.98	1.03	3.54
1	20	201	42	bass-flute_noise_C3_contimbre	bass flute	woodwind	3	1	5.81	3.49	4.8	2.44	1.12
2	21	212	42	bass-flute_noise_C3_contimbre	bass flute	woodwind	3	1	1	7	4.91	1	1
1	22	221	42	bass-flute_noise_C3_contimbre	bass flute	woodwind	3	1	7	6.97	6.91	1.54	4.92
1	23	231	42	bass-flute_noise_C3_contimbre	bass flute	woodwind	3	1	1	6.98	7	1	1.03
1	24	241	42	bass-flute_noise_C3_contimbre	bass flute	woodwind	3	1	7	7	5.11	1	6.61
3	25	253	42	bass-flute_noise_C3_contimbre	bass flute	woodwind	3	1	6.61	4.42	6.07	3.85	2.51
2	26	262	42	bass-flute_noise_C3_contimbre	bass flute	woodwind	3	1	5.76	5.9	2.03	4.14	3.81
2	27	272	42	bass-flute_noise_C3_contimbre	bass flute	woodwind	3	1	7	7	1	1	7
3	28	283	42	bass-flute_noise_C3_contimbre	bass flute	woodwind	3	1	6.41	5.68	4.53	1.6	5.92
3	29	293	42	bass-flute_noise_C3_contimbre	bass flute	woodwind	3	1	6.52	3.47	6.31	1	3.17
2	30	302	42	bass-flute_noise_C3_contimbre	bass flute	woodwind	3	1	6.46	2.92	3.14	1.02	2.66
1	31	311	42	bass-flute_noise_C3_contimbre	bass flute	woodwind	3	1	6.89	1.32	1.76	4.5	1.11
1	32	321	42	bass-flute_noise_C3_contimbre	bass flute	woodwind	3	1	6.98	6.59	5.19	2.3	5.2
2	33	332	42	bass-flute_noise_C3_contimbre	bass flute	woodwind	3	1	6.51	4.92	1.04	1.47	5.71
3	34	343	42	bass-flute_noise_C3_contimbre	bass flute	woodwind	3	1	4.21	4.05	4.09	4.28	6.97
1	35	351	42	bass-flute_noise_C3_contimbre	bass flute	woodwind	3	1	6.39	7	4	1.43	1.63
3	36	363	42	bass-flute_noise_C3_contimbre	bass flute	woodwind	3	1	6.08	1.03	2.02	4.61	5.67
1	37	371	42	bass-flute_noise_C3_contimbre	bass flute	woodwind	3	1	2.08	5.54	5.53	1.28	5.64
3	38	383	42	bass-flute_noise_C3_contimbre	bass flute	woodwind	3	1	6.59	6.7	6.07	3.15	5.49
2	39	392	42	bass-flute_noise_C3_contimbre	bass flute	woodwind	3	1	6.97	6.95	6.34	6.54	1.83
2	40	402	42	bass-flute_noise_C3_contimbre	bass flute	woodwind	3	1	2.66	3.93	3.39	2.04	1.17
3	41	413	42	bass-flute_noise_C3_contimbre	bass flute	woodwind	3	1	1.75	2.56	2.47	1.68	5.33
3	42	423	42	bass-flute_noise_C3_contimbre	bass flute	woodwind	3	1	7	5.59	4.36	2.64	5.28
2	43	432	42	bass-flute_noise_C3_contimbre	bass flute	woodwind	3	1	5.46	6.98	6.96	1.04	4.04
2	44	442	42	bass-flute_noise_C3_contimbre	bass flute	woodwind	3	1	7	6.36	6.19	1.23	5.37
1	45	451	42	bass-flute_noise_C3_contimbre	bass flute	woodwind	3	1	7	6.96	6.91	1.02	3.53
2	46	462	42	bass-flute_noise_C3_contimbre	bass flute	woodwind	3	1	6.92	6.96	5.95	2.09	2.79
2	47	472	42	bass-flute_noise_C3_contimbre	bass flute	woodwind	3	1	7	7	7	1.88	3.22
2	48	482	42	bass-flute_noise_C3_contimbre	bass flute	woodwind	3	1	1.63	6.9	6.96	1.66	2.06
3	49	493	42	bass-flute_noise_C3_contimbre	bass flute	woodwind	3	1	7	5.95	3.68	1.36	6.68
2	50	502	42	bass-flute_noise_C3_contimbre	bass flute	woodwind	3	1	7	6.46	5.9	1.27	6.92
2	51	512	42	bass-flute_noise_C3_contimbre	bass flute	woodwind	3	1	6.75	6.07	6.19	2.04	3.94
1	1	11	43	bass-flute_noise_C4_contimbre	bass flute	woodwind	4	1	6.82	5.18	5.72	2.63	4.61
2	2	22	43	bass-flute_noise_C4_contimbre	bass flute	woodwind	4	1	4.34	6.59	4.25	1.17	3.45
3	3	33	43	bass-flute_noise_C4_contimbre	bass flute	woodwind	4	1	6.73	5.13	6.01	3.03	6.21
1	4	41	43	bass-flute_noise_C4_contimbre	bass flute	woodwind	4	1	6.13	6.27	5.04	1.44	3.58
1	5	51	43	bass-flute_noise_C4_contimbre	bass flute	woodwind	4	1	6.63	5.1	6.41	1.69	5.69
1	6	61	43	bass-flute_noise_C4_contimbre	bass flute	woodwind	4	1	1	4.01	6.2	2.6	1
2	7	72	43	bass-flute_noise_C4_contimbre	bass flute	woodwind	4	1	6.74	5.68	3.75	1.21	6.2
1	8	81	43	bass-flute_noise_C4_contimbre	bass flute	woodwind	4	1	6.98	6.78	6.2	1.1	4.05
1	9	91	43	bass-flute_noise_C4_contimbre	bass flute	woodwind	4	1	6.98	5.6	5.85	1.53	1.55
1	10	101	43	bass-flute_noise_C4_contimbre	bass flute	woodwind	4	1	6.89	5.47	1.8	1.15	1.61
2	11	112	43	bass-flute_noise_C4_contimbre	bass flute	woodwind	4	1	7	7	6.93	1.64	6.91
1	12	121	43	bass-flute_noise_C4_contimbre	bass flute	woodwind	4	1	3.81	7	7	1	6.13
3	13	133	43	bass-flute_noise_C4_contimbre	bass flute	woodwind	4	1	3.69	7	1.45	1	6.09
1	14	141	43	bass-flute_noise_C4_contimbre	bass flute	woodwind	4	1	5.86	6.91	6	1.09	6.29
1	15	151	43	bass-flute_noise_C4_contimbre	bass flute	woodwind	4	1	5.91	2.51	4.43	2.13	3.27
2	16	162	43	bass-flute_noise_C4_contimbre	bass flute	woodwind	4	1	6.27	3.65	5.73	1	4.1
3	17	173	43	bass-flute_noise_C4_contimbre	bass flute	woodwind	4	1	1.05	2.98	6.23	3.26	5.31
1	18	181	43	bass-flute_noise_C4_contimbre	bass flute	woodwind	4	1	6.32	4.66	4.4	1.12	1.23
3	19	193	43	bass-flute_noise_C4_contimbre	bass flute	woodwind	4	1	6.4	6.6	3.06	3.91	1.56
3	20	203	43	bass-flute_noise_C4_contimbre	bass flute	woodwind	4	1	6.49	5.3	4.74	2.89	4.54
1	21	211	43	bass-flute_noise_C4_contimbre	bass flute	woodwind	4	1	4.89	3.69	4.22	3.56	3.51
1	22	221	43	bass-flute_noise_C4_contimbre	bass flute	woodwind	4	1	6.93	6.95	6.97	1.35	5.27
1	23	231	43	bass-flute_noise_C4_contimbre	bass flute	woodwind	4	1	1	6.98	6.95	1	1
2	24	242	43	bass-flute_noise_C4_contimbre	bass flute	woodwind	4	1	6.92	6.99	6.5	2.46	6.06
3	25	253	43	bass-flute_noise_C4_contimbre	bass flute	woodwind	4	1	5.92	4.9	5.23	3.99	2.67
3	26	263	43	bass-flute_noise_C4_contimbre	bass flute	woodwind	4	1	6.2	6.68	4.67	2.79	4.35
3	27	273	43	bass-flute_noise_C4_contimbre	bass flute	woodwind	4	1	6.9	5.47	6.04	2.22	2.59
3	28	283	43	bass-flute_noise_C4_contimbre	bass flute	woodwind	4	1	4.04	5.34	6.47	1.69	5.35
3	29	293	43	bass-flute_noise_C4_contimbre	bass flute	woodwind	4	1	6.18	2.91	3.5	2	3.73
3	30	303	43	bass-flute_noise_C4_contimbre	bass flute	woodwind	4	1	1.01	6.87	6.6	1.05	4.11
3	31	313	43	bass-flute_noise_C4_contimbre	bass flute	woodwind	4	1	6.34	6.98	6.9	1.01	4.64
1	32	321	43	bass-flute_noise_C4_contimbre	bass flute	woodwind	4	1	7	6.89	5.52	1.03	4.98
3	33	333	43	bass-flute_noise_C4_contimbre	bass flute	woodwind	4	1	6.83	5.63	5.99	2.54	5.48
1	34	341	43	bass-flute_noise_C4_contimbre	bass flute	woodwind	4	1	6.57	6.97	4.88	1.1	4.95
2	35	352	43	bass-flute_noise_C4_contimbre	bass flute	woodwind	4	1	1.86	3.91	6.7	1.63	1.87
2	36	362	43	bass-flute_noise_C4_contimbre	bass flute	woodwind	4	1	6.9	5.8	6.69	4.05	1.19
3	37	373	43	bass-flute_noise_C4_contimbre	bass flute	woodwind	4	1	3.23	6.09	6.52	1.11	1.15
2	38	382	43	bass-flute_noise_C4_contimbre	bass flute	woodwind	4	1	7	6	7	1.35	3.71
1	39	391	43	bass-flute_noise_C4_contimbre	bass flute	woodwind	4	1	6.97	4.87	4	3.75	5.93
3	40	403	43	bass-flute_noise_C4_contimbre	bass flute	woodwind	4	1	4.36	4.94	5	3.97	5.92
1	41	411	43	bass-flute_noise_C4_contimbre	bass flute	woodwind	4	1	1.07	6.97	6.78	1	1.26
3	42	423	43	bass-flute_noise_C4_contimbre	bass flute	woodwind	4	1	6.59	6.91	5.12	2.47	5.05
2	43	432	43	bass-flute_noise_C4_contimbre	bass flute	woodwind	4	1	6.59	6.99	6.58	1.04	4.52
1	44	441	43	bass-flute_noise_C4_contimbre	bass flute	woodwind	4	1	6.04	6.2	7	1	3.51
1	45	451	43	bass-flute_noise_C4_contimbre	bass flute	woodwind	4	1	6.91	6.92	6.61	1.24	1.59
2	46	462	43	bass-flute_noise_C4_contimbre	bass flute	woodwind	4	1	6.88	6.95	6.9	2.75	6.74
3	47	473	43	bass-flute_noise_C4_contimbre	bass flute	woodwind	4	1	1	7	7	1	1.14
2	48	482	43	bass-flute_noise_C4_contimbre	bass flute	woodwind	4	1	1.73	6.65	6.68	1.97	1.51
1	49	491	43	bass-flute_noise_C4_contimbre	bass flute	woodwind	4	1	4.15	2	5.02	4.15	2.58
2	50	502	43	bass-flute_noise_C4_contimbre	bass flute	woodwind	4	1	5.48	6.54	5.33	1	1.5
3	51	513	43	bass-flute_noise_C4_contimbre	bass flute	woodwind	4	1	7	1	1	1	5.48
1	1	11	41	bass-flute_noise2_C4_contimbre	bass flute	woodwind	4	1	7	2.09	4.23	2.58	4.95
3	2	23	41	bass-flute_noise2_C4_contimbre	bass flute	woodwind	4	1	1.14	3.21	6.76	1.38	4.87
3	3	33	41	bass-flute_noise2_C4_contimbre	bass flute	woodwind	4	1	6.21	4.66	5.17	1.71	3.58
1	4	41	41	bass-flute_noise2_C4_contimbre	bass flute	woodwind	4	1	6.64	6.71	5.54	1.58	5.52
1	5	51	41	bass-flute_noise2_C4_contimbre	bass flute	woodwind	4	1	6.67	4.77	6.9	1.41	6.3
2	6	62	41	bass-flute_noise2_C4_contimbre	bass flute	woodwind	4	1	1	4.89	4.93	1.14	1.47
2	7	72	41	bass-flute_noise2_C4_contimbre	bass flute	woodwind	4	1	6.53	1	5.13	4.96	3.81
2	8	82	41	bass-flute_noise2_C4_contimbre	bass flute	woodwind	4	1	4.88	7	6.92	1.02	6.27
3	9	93	41	bass-flute_noise2_C4_contimbre	bass flute	woodwind	4	1	1.54	6.87	6.97	1.05	5.38
3	10	103	41	bass-flute_noise2_C4_contimbre	bass flute	woodwind	4	1	5.17	1.02	1	5.31	3.97
1	11	111	41	bass-flute_noise2_C4_contimbre	bass flute	woodwind	4	1	5.21	5.54	1.59	1.17	2.02
1	12	121	41	bass-flute_noise2_C4_contimbre	bass flute	woodwind	4	1	4.12	7	7	1	6.31
3	13	133	41	bass-flute_noise2_C4_contimbre	bass flute	woodwind	4	1	2.89	7	4.02	1	7
1	14	141	41	bass-flute_noise2_C4_contimbre	bass flute	woodwind	4	1	1.1	6.42	6.04	1	6.36
2	15	152	41	bass-flute_noise2_C4_contimbre	bass flute	woodwind	4	1	1.01	6.49	6.99	1	6.62
3	16	163	41	bass-flute_noise2_C4_contimbre	bass flute	woodwind	4	1	6.94	5.74	4.17	4.89	6.61
2	17	172	41	bass-flute_noise2_C4_contimbre	bass flute	woodwind	4	1	5.2	6.03	5.96	6.27	5.27
2	18	182	41	bass-flute_noise2_C4_contimbre	bass flute	woodwind	4	1	5.74	5.89	6.46	3.93	5.46
1	19	191	41	bass-flute_noise2_C4_contimbre	bass flute	woodwind	4	1	1	2.8	6.92	1	1.63
3	20	203	41	bass-flute_noise2_C4_contimbre	bass flute	woodwind	4	1	5.1	6.03	4.9	2.14	4.98
1	21	211	41	bass-flute_noise2_C4_contimbre	bass flute	woodwind	4	1	4	5.75	3.55	3.99	6.71
3	22	223	41	bass-flute_noise2_C4_contimbre	bass flute	woodwind	4	1	5.06	7	6.75	1.27	6.49
2	23	232	41	bass-flute_noise2_C4_contimbre	bass flute	woodwind	4	1	1.28	7	7	4.01	1.15
3	24	243	41	bass-flute_noise2_C4_contimbre	bass flute	woodwind	4	1	2.26	5.72	6.81	1.08	5.1
3	25	253	41	bass-flute_noise2_C4_contimbre	bass flute	woodwind	4	1	6.78	5.08	5.61	3.75	2.71
1	26	261	41	bass-flute_noise2_C4_contimbre	bass flute	woodwind	4	1	7	7	7	1	2.34
1	27	271	41	bass-flute_noise2_C4_contimbre	bass flute	woodwind	4	1	6.97	5.66	6.42	3.91	5.83
2	28	282	41	bass-flute_noise2_C4_contimbre	bass flute	woodwind	4	1	7	6.84	4.76	3.97	4.01
3	29	293	41	bass-flute_noise2_C4_contimbre	bass flute	woodwind	4	1	1.69	3.06	5.81	1.95	2.9
1	30	301	41	bass-flute_noise2_C4_contimbre	bass flute	woodwind	4	1	1.11	6.92	6.98	1.17	3.84
2	31	312	41	bass-flute_noise2_C4_contimbre	bass flute	woodwind	4	1	1.02	7	7	1.01	6.03
1	32	321	41	bass-flute_noise2_C4_contimbre	bass flute	woodwind	4	1	7	6.93	5	1.3	5.44
1	33	331	41	bass-flute_noise2_C4_contimbre	bass flute	woodwind	4	1	1.29	5.94	6.65	1.34	5.95
2	34	342	41	bass-flute_noise2_C4_contimbre	bass flute	woodwind	4	1	4.74	5.86	6.31	1.4	6.52
2	35	352	41	bass-flute_noise2_C4_contimbre	bass flute	woodwind	4	1	1.33	5.35	6.89	1.35	6.37
3	36	363	41	bass-flute_noise2_C4_contimbre	bass flute	woodwind	4	1	4.58	1.04	1.74	4.52	5.02
3	37	373	41	bass-flute_noise2_C4_contimbre	bass flute	woodwind	4	1	1.18	6.7	6.06	1.24	1.31
3	38	383	41	bass-flute_noise2_C4_contimbre	bass flute	woodwind	4	1	5.66	6.31	4.72	1.82	6.15
2	39	392	41	bass-flute_noise2_C4_contimbre	bass flute	woodwind	4	1	7	5.94	2.47	6.62	7
3	40	403	41	bass-flute_noise2_C4_contimbre	bass flute	woodwind	4	1	4.62	6.24	5.05	3.97	5.53
1	41	411	41	bass-flute_noise2_C4_contimbre	bass flute	woodwind	4	1	1.47	6.43	6.93	1	4.5
3	42	423	41	bass-flute_noise2_C4_contimbre	bass flute	woodwind	4	1	4.85	3.58	3.52	1.82	5.26
2	43	432	41	bass-flute_noise2_C4_contimbre	bass flute	woodwind	4	1	6.16	7	6.97	1.04	5.06
2	44	442	41	bass-flute_noise2_C4_contimbre	bass flute	woodwind	4	1	5.87	6.49	6.93	1.07	6.6
1	45	451	41	bass-flute_noise2_C4_contimbre	bass flute	woodwind	4	1	7	6.9	6.66	1.07	1.98
1	46	461	41	bass-flute_noise2_C4_contimbre	bass flute	woodwind	4	1	1.16	7	6.32	2.75	1.01
2	47	472	41	bass-flute_noise2_C4_contimbre	bass flute	woodwind	4	1	7	7	7	1.98	5.25
3	48	483	41	bass-flute_noise2_C4_contimbre	bass flute	woodwind	4	1	5.5	7	7	1.01	4.05
1	49	491	41	bass-flute_noise2_C4_contimbre	bass flute	woodwind	4	1	5.4	3.55	4.28	4.19	4.78
3	50	503	41	bass-flute_noise2_C4_contimbre	bass flute	woodwind	4	1	6.48	2.38	5.67	2.43	3.93
2	51	512	41	bass-flute_noise2_C4_contimbre	bass flute	woodwind	4	1	6.41	6.89	6.84	1.17	5.33
2	1	12	44	bass-trombone_C2_mf_vsl	bass trombone	brass	2	0	5.57	2.24	4.25	1.02	6.15
3	2	23	44	bass-trombone_C2_mf_vsl	bass trombone	brass	2	0	4.24	1.23	2.05	1.83	3.95
2	3	32	44	bass-trombone_C2_mf_vsl	bass trombone	brass	2	0	3.21	5.81	2.77	3.17	5.15
1	4	41	44	bass-trombone_C2_mf_vsl	bass trombone	brass	2	0	4.87	4.23	4.93	4.26	4.2
1	5	51	44	bass-trombone_C2_mf_vsl	bass trombone	brass	2	0	1.67	1.49	1.56	3.59	4.39
3	6	63	44	bass-trombone_C2_mf_vsl	bass trombone	brass	2	0	1.15	4.87	2.91	2.48	6.86
2	7	72	44	bass-trombone_C2_mf_vsl	bass trombone	brass	2	0	1.01	1.02	4.78	3.2	4.47
1	8	81	44	bass-trombone_C2_mf_vsl	bass trombone	brass	2	0	2.97	3.37	3.26	1.77	1.64
3	9	93	44	bass-trombone_C2_mf_vsl	bass trombone	brass	2	0	2.37	3.64	2.36	3.74	4.88
1	10	101	44	bass-trombone_C2_mf_vsl	bass trombone	brass	2	0	3.98	4.39	3.44	3.08	3.22
1	11	111	44	bass-trombone_C2_mf_vsl	bass trombone	brass	2	0	1.69	6.98	6.89	3.32	5.46
2	12	122	44	bass-trombone_C2_mf_vsl	bass trombone	brass	2	0	2.13	2.36	1.81	3.97	4.63
3	13	133	44	bass-trombone_C2_mf_vsl	bass trombone	brass	2	0	1.22	1.74	1.06	1.12	4.57
1	14	141	44	bass-trombone_C2_mf_vsl	bass trombone	brass	2	0	3.46	2.44	2.64	6.36	3.66
2	15	152	44	bass-trombone_C2_mf_vsl	bass trombone	brass	2	0	1.21	6.08	3.95	1.89	4.38
2	16	162	44	bass-trombone_C2_mf_vsl	bass trombone	brass	2	0	1	3.99	4.08	2.68	5.68
2	17	172	44	bass-trombone_C2_mf_vsl	bass trombone	brass	2	0	6.85	1.08	4.45	4.91	4.03
3	18	183	44	bass-trombone_C2_mf_vsl	bass trombone	brass	2	0	4.26	6.15	2.28	2.98	3.65
2	19	192	44	bass-trombone_C2_mf_vsl	bass trombone	brass	2	0	1.16	2.57	2.72	3.69	5.74
3	20	203	44	bass-trombone_C2_mf_vsl	bass trombone	brass	2	0	5.2	3.1	2.97	2.49	4.75
2	21	212	44	bass-trombone_C2_mf_vsl	bass trombone	brass	2	0	3.01	5.25	4.65	4.2	5.85
3	22	223	44	bass-trombone_C2_mf_vsl	bass trombone	brass	2	0	4.72	4.55	4.72	3.24	6.14
2	23	232	44	bass-trombone_C2_mf_vsl	bass trombone	brass	2	0	1.33	6.97	1.8	1	4.02
3	24	243	44	bass-trombone_C2_mf_vsl	bass trombone	brass	2	0	2.97	5.64	3.67	3.04	5.7
3	25	253	44	bass-trombone_C2_mf_vsl	bass trombone	brass	2	0	1.38	3.19	4.89	1.39	4.49
1	26	261	44	bass-trombone_C2_mf_vsl	bass trombone	brass	2	0	5.9	4.75	3.39	3.89	6.37
2	27	272	44	bass-trombone_C2_mf_vsl	bass trombone	brass	2	0	2.56	1.13	1	4.01	5.07
1	28	281	44	bass-trombone_C2_mf_vsl	bass trombone	brass	2	0	2.41	6.35	1.53	3.18	3.09
3	29	293	44	bass-trombone_C2_mf_vsl	bass trombone	brass	2	0	3.17	4.2	4.14	4.11	2.62
1	30	301	44	bass-trombone_C2_mf_vsl	bass trombone	brass	2	0	4.18	3.98	4.43	2.45	1.34
3	31	313	44	bass-trombone_C2_mf_vsl	bass trombone	brass	2	0	2.8	5.26	4.21	2.5	3.85
3	32	323	44	bass-trombone_C2_mf_vsl	bass trombone	brass	2	0	3.43	4.47	4.04	2.37	4
1	33	331	44	bass-trombone_C2_mf_vsl	bass trombone	brass	2	0	6.07	2.44	2.37	3.61	1.81
2	34	342	44	bass-trombone_C2_mf_vsl	bass trombone	brass	2	0	3.88	4.54	5.38	2.53	4.37
1	35	351	44	bass-trombone_C2_mf_vsl	bass trombone	brass	2	0	3.26	1.4	4.83	1.84	5.55
2	36	362	44	bass-trombone_C2_mf_vsl	bass trombone	brass	2	0	6.29	2.84	6.89	4.09	4.28
3	37	373	44	bass-trombone_C2_mf_vsl	bass trombone	brass	2	0	5.69	2.48	3.22	2.6	1.31
3	38	383	44	bass-trombone_C2_mf_vsl	bass trombone	brass	2	0	6.08	5.65	4.83	3.21	5.8
2	39	392	44	bass-trombone_C2_mf_vsl	bass trombone	brass	2	0	6.76	6	3.07	3.28	1.34
3	40	403	44	bass-trombone_C2_mf_vsl	bass trombone	brass	2	0	1.16	3.97	3.55	2.49	2.81
3	41	413	44	bass-trombone_C2_mf_vsl	bass trombone	brass	2	0	2.98	4.14	6.46	3.71	5.85
2	42	422	44	bass-trombone_C2_mf_vsl	bass trombone	brass	2	0	6.35	3.36	2.07	4.38	6.66
3	43	433	44	bass-trombone_C2_mf_vsl	bass trombone	brass	2	0	4.76	6.57	1.32	1.63	5.65
3	44	443	44	bass-trombone_C2_mf_vsl	bass trombone	brass	2	0	1	7	4.87	2.19	5.12
2	45	452	44	bass-trombone_C2_mf_vsl	bass trombone	brass	2	0	5.84	3.1	2.05	2.86	4.44
1	46	461	44	bass-trombone_C2_mf_vsl	bass trombone	brass	2	0	3.23	6.39	4.93	3.4	1.7
2	47	472	44	bass-trombone_C2_mf_vsl	bass trombone	brass	2	0	1.34	4.52	2.45	4.16	4
2	48	482	44	bass-trombone_C2_mf_vsl	bass trombone	brass	2	0	1.22	4.25	5.72	1.99	2.38
3	49	493	44	bass-trombone_C2_mf_vsl	bass trombone	brass	2	0	4.88	5.48	4.74	1.41	6.76
3	50	503	44	bass-trombone_C2_mf_vsl	bass trombone	brass	2	0	3.81	3.13	2.88	4.13	3.78
2	51	512	44	bass-trombone_C2_mf_vsl	bass trombone	brass	2	0	3.54	4.34	3.97	4.21	2.62
2	1	12	45	bass-trombone_C3_mf_vsl	bass trombone	brass	3	0	1.31	3.98	3.01	4.29	5.38
1	2	21	45	bass-trombone_C3_mf_vsl	bass trombone	brass	3	0	3.53	1.76	5.02	5.13	3.49
1	3	31	45	bass-trombone_C3_mf_vsl	bass trombone	brass	3	0	3.77	4.24	3.02	3.74	3.28
1	4	41	45	bass-trombone_C3_mf_vsl	bass trombone	brass	3	0	4.46	3.94	4.53	3.26	5.43
3	5	53	45	bass-trombone_C3_mf_vsl	bass trombone	brass	3	0	1.86	1	3.55	4.44	4
3	6	63	45	bass-trombone_C3_mf_vsl	bass trombone	brass	3	0	1.08	3.09	4.83	3.55	5.74
1	7	71	45	bass-trombone_C3_mf_vsl	bass trombone	brass	3	0	4.04	1	5.42	1.35	6.87
2	8	82	45	bass-trombone_C3_mf_vsl	bass trombone	brass	3	0	2.25	3.05	4.75	2.87	4.76
3	9	93	45	bass-trombone_C3_mf_vsl	bass trombone	brass	3	0	1.82	2.88	2.38	4.54	3.78
1	10	101	45	bass-trombone_C3_mf_vsl	bass trombone	brass	3	0	6.73	1.31	2.52	3.97	4.03
3	11	113	45	bass-trombone_C3_mf_vsl	bass trombone	brass	3	0	3.58	5.4	2.46	2.64	3.07
3	12	123	45	bass-trombone_C3_mf_vsl	bass trombone	brass	3	0	4.05	2.35	2.24	4.01	5.8
2	13	132	45	bass-trombone_C3_mf_vsl	bass trombone	brass	3	0	3.97	4.02	4	4.06	3.64
2	14	142	45	bass-trombone_C3_mf_vsl	bass trombone	brass	3	0	2.07	2.77	2	5.52	4.69
2	15	152	45	bass-trombone_C3_mf_vsl	bass trombone	brass	3	0	1.49	2.95	2.66	2.8	6.42
2	16	162	45	bass-trombone_C3_mf_vsl	bass trombone	brass	3	0	1	1	3.08	1.66	4.05
3	17	173	45	bass-trombone_C3_mf_vsl	bass trombone	brass	3	0	1.27	2.59	3.51	3.86	4.63
3	18	183	45	bass-trombone_C3_mf_vsl	bass trombone	brass	3	0	2.25	1.75	1.2	3.74	3.99
1	19	191	45	bass-trombone_C3_mf_vsl	bass trombone	brass	3	0	4.25	1.26	1	5.11	1.71
1	20	201	45	bass-trombone_C3_mf_vsl	bass trombone	brass	3	0	4.03	3.58	3.42	1.35	4.11
2	21	212	45	bass-trombone_C3_mf_vsl	bass trombone	brass	3	0	3.44	3.61	3.09	4.64	5.19
1	22	221	45	bass-trombone_C3_mf_vsl	bass trombone	brass	3	0	5.6	3.98	2.79	4.93	5.38
3	23	233	45	bass-trombone_C3_mf_vsl	bass trombone	brass	3	0	4.25	3.17	4.52	4.47	2.45
3	24	243	45	bass-trombone_C3_mf_vsl	bass trombone	brass	3	0	4.16	1.74	3.14	4	5.59
3	25	253	45	bass-trombone_C3_mf_vsl	bass trombone	brass	3	0	4.45	3.45	4.36	2.03	4.64
3	26	263	45	bass-trombone_C3_mf_vsl	bass trombone	brass	3	0	4.45	4.37	2.91	5.41	4.72
3	27	273	45	bass-trombone_C3_mf_vsl	bass trombone	brass	3	0	3.89	1.83	4.01	2.8	3.76
2	28	282	45	bass-trombone_C3_mf_vsl	bass trombone	brass	3	0	3.77	2.64	1.93	4.8	4.54
2	29	292	45	bass-trombone_C3_mf_vsl	bass trombone	brass	3	0	3.12	4.78	4.61	2.74	3.89
2	30	302	45	bass-trombone_C3_mf_vsl	bass trombone	brass	3	0	4.62	6.77	4.05	3.91	5.39
2	31	312	45	bass-trombone_C3_mf_vsl	bass trombone	brass	3	0	1.89	4.44	3	6.03	5.23
3	32	323	45	bass-trombone_C3_mf_vsl	bass trombone	brass	3	0	2.15	3.52	4.32	4.43	4
1	33	331	45	bass-trombone_C3_mf_vsl	bass trombone	brass	3	0	6.29	4.46	1.73	2.85	1.17
2	34	342	45	bass-trombone_C3_mf_vsl	bass trombone	brass	3	0	5.56	1.59	1.16	2.99	2.65
3	35	353	45	bass-trombone_C3_mf_vsl	bass trombone	brass	3	0	2.16	4.26	2.9	3.43	3.11
3	36	363	45	bass-trombone_C3_mf_vsl	bass trombone	brass	3	0	6.51	4.77	3.04	2.21	4.94
1	37	371	45	bass-trombone_C3_mf_vsl	bass trombone	brass	3	0	6.75	1.88	1.32	5.32	6.02
1	38	381	45	bass-trombone_C3_mf_vsl	bass trombone	brass	3	0	4.23	3.26	4.45	2.33	4.43
1	39	391	45	bass-trombone_C3_mf_vsl	bass trombone	brass	3	0	4.11	1.14	1.09	1.89	5.57
1	40	401	45	bass-trombone_C3_mf_vsl	bass trombone	brass	3	0	3.61	1	1	6.72	5.98
2	41	412	45	bass-trombone_C3_mf_vsl	bass trombone	brass	3	0	3.17	1.83	3.97	4.53	4.77
3	42	423	45	bass-trombone_C3_mf_vsl	bass trombone	brass	3	0	4.35	1.31	3.16	3.15	5.37
1	43	431	45	bass-trombone_C3_mf_vsl	bass trombone	brass	3	0	2.95	3.31	4.14	4.9	3.98
1	44	441	45	bass-trombone_C3_mf_vsl	bass trombone	brass	3	0	5	4.35	3.53	2.51	4
1	45	451	45	bass-trombone_C3_mf_vsl	bass trombone	brass	3	0	3.83	1.07	1.67	3.67	4.82
1	46	461	45	bass-trombone_C3_mf_vsl	bass trombone	brass	3	0	5.79	4.01	5.62	3.5	4.21
3	47	473	45	bass-trombone_C3_mf_vsl	bass trombone	brass	3	0	1.61	5.09	1	4.92	4.81
1	48	481	45	bass-trombone_C3_mf_vsl	bass trombone	brass	3	0	1	1.02	1.01	3.98	7
1	49	491	45	bass-trombone_C3_mf_vsl	bass trombone	brass	3	0	4.07	6.66	4	3.05	5.06
2	50	502	45	bass-trombone_C3_mf_vsl	bass trombone	brass	3	0	2.82	6.56	2.9	3.52	2.39
1	51	511	45	bass-trombone_C3_mf_vsl	bass trombone	brass	3	0	7	1	4.3	5.65	5.72
2	1	12	46	bass-trumpet_C3_f_vsl	bass trumpet	brass	3	0	5.91	5.49	5.56	2.91	4.6
1	2	21	46	bass-trumpet_C3_f_vsl	bass trumpet	brass	3	0	3.55	2.68	5.43	5.01	5.27
2	3	32	46	bass-trumpet_C3_f_vsl	bass trumpet	brass	3	0	1.44	5.43	3.34	3.05	5.54
2	4	42	46	bass-trumpet_C3_f_vsl	bass trumpet	brass	3	0	3.07	5.8	5.99	4.85	4.36
2	5	52	46	bass-trumpet_C3_f_vsl	bass trumpet	brass	3	0	3.81	3.18	2.06	4.3	3.15
2	6	62	46	bass-trumpet_C3_f_vsl	bass trumpet	brass	3	0	1	1	1	4.01	3.57
3	7	73	46	bass-trumpet_C3_f_vsl	bass trumpet	brass	3	0	3.79	4.54	2.09	2	5.37
3	8	83	46	bass-trumpet_C3_f_vsl	bass trumpet	brass	3	0	1.69	3.72	4.58	3.26	1.67
2	9	92	46	bass-trumpet_C3_f_vsl	bass trumpet	brass	3	0	3.37	2.16	2.27	3.55	4.68
1	10	101	46	bass-trumpet_C3_f_vsl	bass trumpet	brass	3	0	5.81	2.98	4.6	3.97	4.77
1	11	111	46	bass-trumpet_C3_f_vsl	bass trumpet	brass	3	0	6.18	7	5.81	3.48	4.58
3	12	123	46	bass-trumpet_C3_f_vsl	bass trumpet	brass	3	0	2.39	2.92	3.24	3.65	5
2	13	132	46	bass-trumpet_C3_f_vsl	bass trumpet	brass	3	0	3.3	4.01	4.02	3.98	4.02
1	14	141	46	bass-trumpet_C3_f_vsl	bass trumpet	brass	3	0	2.47	1.74	3.1	4.41	1.72
1	15	151	46	bass-trumpet_C3_f_vsl	bass trumpet	brass	3	0	3.73	3.95	4.59	2.85	5.16
3	16	163	46	bass-trumpet_C3_f_vsl	bass trumpet	brass	3	0	2.09	5.22	4.45	3.79	2.77
2	17	172	46	bass-trumpet_C3_f_vsl	bass trumpet	brass	3	0	6.19	2.24	1.78	4.8	5.99
2	18	182	46	bass-trumpet_C3_f_vsl	bass trumpet	brass	3	0	5.25	4.49	4.38	4.76	4.27
2	19	192	46	bass-trumpet_C3_f_vsl	bass trumpet	brass	3	0	2.35	1.83	2.29	4.88	3.86
2	20	202	46	bass-trumpet_C3_f_vsl	bass trumpet	brass	3	0	5.32	3.03	2.57	1.6	5.54
2	21	212	46	bass-trumpet_C3_f_vsl	bass trumpet	brass	3	0	3.23	4.85	3.77	3.24	4.56
3	22	223	46	bass-trumpet_C3_f_vsl	bass trumpet	brass	3	0	4.41	1.97	6.03	1.72	5.59
3	23	233	46	bass-trumpet_C3_f_vsl	bass trumpet	brass	3	0	4.81	4.53	3.17	3.54	2.93
3	24	243	46	bass-trumpet_C3_f_vsl	bass trumpet	brass	3	0	2.62	5.01	3.52	4.24	5.41
1	25	251	46	bass-trumpet_C3_f_vsl	bass trumpet	brass	3	0	3.24	4.09	5.09	2.43	5.99
1	26	261	46	bass-trumpet_C3_f_vsl	bass trumpet	brass	3	0	4.04	4.67	6.23	1.87	5.34
2	27	272	46	bass-trumpet_C3_f_vsl	bass trumpet	brass	3	0	1.86	1	1	1.73	4.44
2	28	282	46	bass-trumpet_C3_f_vsl	bass trumpet	brass	3	0	4.5	2.75	4	5.23	5.42
2	29	292	46	bass-trumpet_C3_f_vsl	bass trumpet	brass	3	0	1.38	3.22	4.28	3.09	3.01
3	30	303	46	bass-trumpet_C3_f_vsl	bass trumpet	brass	3	0	1.74	4.32	4.91	2.26	3.94
3	31	313	46	bass-trumpet_C3_f_vsl	bass trumpet	brass	3	0	3.58	4.29	5.56	3.96	2.73
2	32	322	46	bass-trumpet_C3_f_vsl	bass trumpet	brass	3	0	2.37	2.21	2.58	4.2	4.01
2	33	332	46	bass-trumpet_C3_f_vsl	bass trumpet	brass	3	0	2.45	2.6	1.64	2.96	4.83
1	34	341	46	bass-trumpet_C3_f_vsl	bass trumpet	brass	3	0	1.2	3.18	3.65	4.01	1.39
1	35	351	46	bass-trumpet_C3_f_vsl	bass trumpet	brass	3	0	2.78	2.82	1.91	1.81	4.8
1	36	361	46	bass-trumpet_C3_f_vsl	bass trumpet	brass	3	0	1.43	1.16	2.23	3.76	4.04
3	37	373	46	bass-trumpet_C3_f_vsl	bass trumpet	brass	3	0	4.48	4.05	5.73	3.21	1.93
1	38	381	46	bass-trumpet_C3_f_vsl	bass trumpet	brass	3	0	3.51	3.56	4.76	4.36	4.65
1	39	391	46	bass-trumpet_C3_f_vsl	bass trumpet	brass	3	0	1.14	4.85	3.16	1.11	6.12
2	40	402	46	bass-trumpet_C3_f_vsl	bass trumpet	brass	3	0	5.43	1.53	3.55	4.87	5.79
1	41	411	46	bass-trumpet_C3_f_vsl	bass trumpet	brass	3	0	5.47	3.01	3.93	1.74	2.42
2	42	422	46	bass-trumpet_C3_f_vsl	bass trumpet	brass	3	0	1.98	3.11	4.97	4.88	6.54
1	43	431	46	bass-trumpet_C3_f_vsl	bass trumpet	brass	3	0	3.61	3.98	4.16	4.82	4.01
1	44	441	46	bass-trumpet_C3_f_vsl	bass trumpet	brass	3	0	5.05	4.58	4.66	1.51	4.26
2	45	452	46	bass-trumpet_C3_f_vsl	bass trumpet	brass	3	0	4.56	4.62	5.73	1.39	2.73
1	46	461	46	bass-trumpet_C3_f_vsl	bass trumpet	brass	3	0	3.23	3.77	3.27	2.93	1
2	47	472	46	bass-trumpet_C3_f_vsl	bass trumpet	brass	3	0	2.45	1.87	2.47	4.85	3.93
1	48	481	46	bass-trumpet_C3_f_vsl	bass trumpet	brass	3	0	1	1	2.52	2.28	4.02
3	49	493	46	bass-trumpet_C3_f_vsl	bass trumpet	brass	3	0	5.61	4.86	3.61	1.95	5.85
1	50	501	46	bass-trumpet_C3_f_vsl	bass trumpet	brass	3	0	2.89	2.32	2.44	2.74	5.7
3	51	513	46	bass-trumpet_C3_f_vsl	bass trumpet	brass	3	0	2.36	1.14	4.1	2.82	4.55
1	1	11	47	bass-trumpet_flutter_C3_f_vsl	bass trumpet	brass	3	1	3.67	6.12	5	3.26	4.01
3	2	23	47	bass-trumpet_flutter_C3_f_vsl	bass trumpet	brass	3	1	2.96	5.06	3.89	3.07	4.84
3	3	33	47	bass-trumpet_flutter_C3_f_vsl	bass trumpet	brass	3	1	4.71	4.83	2.46	4.56	3.92
2	4	42	47	bass-trumpet_flutter_C3_f_vsl	bass trumpet	brass	3	1	2.91	7	4.45	3.42	3.43
1	5	51	47	bass-trumpet_flutter_C3_f_vsl	bass trumpet	brass	3	1	1.31	2.38	5.98	4.66	5.68
3	6	63	47	bass-trumpet_flutter_C3_f_vsl	bass trumpet	brass	3	1	1.1	6.88	4.85	2.98	6.16
3	7	73	47	bass-trumpet_flutter_C3_f_vsl	bass trumpet	brass	3	1	1.61	5.22	5.17	1.67	5.6
1	8	81	47	bass-trumpet_flutter_C3_f_vsl	bass trumpet	brass	3	1	3.5	5.33	6.43	2.17	5.1
3	9	93	47	bass-trumpet_flutter_C3_f_vsl	bass trumpet	brass	3	1	2.16	4.52	5.91	3.61	4.74
3	10	103	47	bass-trumpet_flutter_C3_f_vsl	bass trumpet	brass	3	1	3.21	5.07	5.52	1.91	4.87
1	11	111	47	bass-trumpet_flutter_C3_f_vsl	bass trumpet	brass	3	1	1.05	7	6.95	2.46	5.37
3	12	123	47	bass-trumpet_flutter_C3_f_vsl	bass trumpet	brass	3	1	1.08	4.66	3.42	2.47	1.94
1	13	131	47	bass-trumpet_flutter_C3_f_vsl	bass trumpet	brass	3	1	4.96	5.7	5.22	2.82	6.54
3	14	143	47	bass-trumpet_flutter_C3_f_vsl	bass trumpet	brass	3	1	2.09	6.31	5.27	2.24	4.04
2	15	152	47	bass-trumpet_flutter_C3_f_vsl	bass trumpet	brass	3	1	1.24	5.93	6.63	1.28	5.37
1	16	161	47	bass-trumpet_flutter_C3_f_vsl	bass trumpet	brass	3	1	3.02	2.44	3.87	4.69	2.56
2	17	172	47	bass-trumpet_flutter_C3_f_vsl	bass trumpet	brass	3	1	5.97	2.82	4.51	4.86	6.51
2	18	182	47	bass-trumpet_flutter_C3_f_vsl	bass trumpet	brass	3	1	1.12	5.73	3.52	1.29	4.35
1	19	191	47	bass-trumpet_flutter_C3_f_vsl	bass trumpet	brass	3	1	2.83	5.1	6.41	2.98	5.97
3	20	203	47	bass-trumpet_flutter_C3_f_vsl	bass trumpet	brass	3	1	2.89	6.49	5.11	3	4.23
2	21	212	47	bass-trumpet_flutter_C3_f_vsl	bass trumpet	brass	3	1	3.76	6.29	3.61	4.48	6.06
2	22	222	47	bass-trumpet_flutter_C3_f_vsl	bass trumpet	brass	3	1	3.27	5.37	4.54	3.25	4.74
3	23	233	47	bass-trumpet_flutter_C3_f_vsl	bass trumpet	brass	3	1	2.52	5.86	4.62	2.99	5.43
2	24	242	47	bass-trumpet_flutter_C3_f_vsl	bass trumpet	brass	3	1	1.16	6.59	5.88	1.3	5.24
3	25	253	47	bass-trumpet_flutter_C3_f_vsl	bass trumpet	brass	3	1	5.22	5.52	5.3	2.21	5.03
1	26	261	47	bass-trumpet_flutter_C3_f_vsl	bass trumpet	brass	3	1	3.03	4.7	6.27	2.05	5.09
3	27	273	47	bass-trumpet_flutter_C3_f_vsl	bass trumpet	brass	3	1	5.47	5.69	6.04	2.94	4.65
1	28	281	47	bass-trumpet_flutter_C3_f_vsl	bass trumpet	brass	3	1	4.32	6.95	7	1.26	6.9
3	29	293	47	bass-trumpet_flutter_C3_f_vsl	bass trumpet	brass	3	1	3.14	6.76	6.02	3.44	3.18
3	30	303	47	bass-trumpet_flutter_C3_f_vsl	bass trumpet	brass	3	1	1.35	4.85	5.3	1.4	3.94
2	31	312	47	bass-trumpet_flutter_C3_f_vsl	bass trumpet	brass	3	1	2.93	4.85	5.79	1.51	5.46
3	32	323	47	bass-trumpet_flutter_C3_f_vsl	bass trumpet	brass	3	1	1.19	6.68	5.19	1	5.45
3	33	333	47	bass-trumpet_flutter_C3_f_vsl	bass trumpet	brass	3	1	3.78	5.87	5.42	2.24	4.73
2	34	342	47	bass-trumpet_flutter_C3_f_vsl	bass trumpet	brass	3	1	4.08	4.73	5.54	3.25	2.65
2	35	352	47	bass-trumpet_flutter_C3_f_vsl	bass trumpet	brass	3	1	3.26	6.4	3.99	5.79	3.74
1	36	361	47	bass-trumpet_flutter_C3_f_vsl	bass trumpet	brass	3	1	1.91	4.91	5.74	3.65	4
2	37	372	47	bass-trumpet_flutter_C3_f_vsl	bass trumpet	brass	3	1	1.45	4.9	4.51	2.73	1.98
1	38	381	47	bass-trumpet_flutter_C3_f_vsl	bass trumpet	brass	3	1	3.38	6.44	6.28	4.51	3.35
3	39	393	47	bass-trumpet_flutter_C3_f_vsl	bass trumpet	brass	3	1	6.44	7	4.02	1.66	4.58
2	40	402	47	bass-trumpet_flutter_C3_f_vsl	bass trumpet	brass	3	1	4.58	1.23	5.87	4.31	4.13
1	41	411	47	bass-trumpet_flutter_C3_f_vsl	bass trumpet	brass	3	1	4.68	4.2	6.08	1.06	1.97
3	42	423	47	bass-trumpet_flutter_C3_f_vsl	bass trumpet	brass	3	1	1.61	4.93	4.7	3.52	4.77
2	43	432	47	bass-trumpet_flutter_C3_f_vsl	bass trumpet	brass	3	1	4.21	2.44	3.75	2.06	5.22
3	44	443	47	bass-trumpet_flutter_C3_f_vsl	bass trumpet	brass	3	1	1.75	6.65	6.7	2.26	5.07
2	45	452	47	bass-trumpet_flutter_C3_f_vsl	bass trumpet	brass	3	1	2.09	6.84	6.68	1.22	4.49
2	46	462	47	bass-trumpet_flutter_C3_f_vsl	bass trumpet	brass	3	1	2.53	6.93	5.25	2	4.51
3	47	473	47	bass-trumpet_flutter_C3_f_vsl	bass trumpet	brass	3	1	1.63	7	2.96	4.02	3.98
1	48	481	47	bass-trumpet_flutter_C3_f_vsl	bass trumpet	brass	3	1	1	3.96	3.95	1	4.07
1	49	491	47	bass-trumpet_flutter_C3_f_vsl	bass trumpet	brass	3	1	1.3	4.37	6.68	1.62	5.4
1	50	501	47	bass-trumpet_flutter_C3_f_vsl	bass trumpet	brass	3	1	3.14	6.09	2.85	3.47	4.34
1	51	511	47	bass-trumpet_flutter_C3_f_vsl	bass trumpet	brass	3	1	4.22	5.97	5.71	2.78	5.77
2	1	12	48	bass-viol_C2_mums	bass viol	string	2	0	4.31	1.77	2.11	4.19	4.41
2	2	22	48	bass-viol_C2_mums	bass viol	string	2	0	3.62	2.43	3.85	6	3.22
2	3	32	48	bass-viol_C2_mums	bass viol	string	2	0	6.67	6.51	1.01	5.14	2.14
1	4	41	48	bass-viol_C2_mums	bass viol	string	2	0	4.65	4.49	2.9	2.82	4.93
1	5	51	48	bass-viol_C2_mums	bass viol	string	2	0	1.13	1.22	1.2	3.37	4.32
2	6	62	48	bass-viol_C2_mums	bass viol	string	2	0	1	1.4	1	2.2	2.32
1	7	71	48	bass-viol_C2_mums	bass viol	string	2	0	1.52	1.76	3.97	3.1	2.35
3	8	83	48	bass-viol_C2_mums	bass viol	string	2	0	3.37	4.42	1.79	2.01	2.36
1	9	91	48	bass-viol_C2_mums	bass viol	string	2	0	6.04	1.08	1.67	2.6	2.3
3	10	103	48	bass-viol_C2_mums	bass viol	string	2	0	6.1	1.13	1.99	5.21	3.13
3	11	113	48	bass-viol_C2_mums	bass viol	string	2	0	2.2	5.1	3.37	2.66	3.51
1	12	121	48	bass-viol_C2_mums	bass viol	string	2	0	1	2.45	4.08	3.38	4.29
3	13	133	48	bass-viol_C2_mums	bass viol	string	2	0	2.29	2.24	1.1	1.75	4.39
1	14	141	48	bass-viol_C2_mums	bass viol	string	2	0	2.3	1.43	3.43	5.06	1.11
3	15	153	48	bass-viol_C2_mums	bass viol	string	2	0	4.82	2.62	1	4.2	3.91
3	16	163	48	bass-viol_C2_mums	bass viol	string	2	0	2.65	4.94	1.66	3.11	1.84
3	17	173	48	bass-viol_C2_mums	bass viol	string	2	0	6.7	1.03	1.26	6.52	4.57
3	18	183	48	bass-viol_C2_mums	bass viol	string	2	0	3.92	6.23	1.32	3.77	1.76
3	19	193	48	bass-viol_C2_mums	bass viol	string	2	0	3.87	3.88	3.91	2.42	1.36
2	20	202	48	bass-viol_C2_mums	bass viol	string	2	0	3.38	1.16	1	1.38	3.01
1	21	211	48	bass-viol_C2_mums	bass viol	string	2	0	3.03	5.12	3.63	3.86	4.66
3	22	223	48	bass-viol_C2_mums	bass viol	string	2	0	5.41	3.83	1.64	3.53	4.47
3	23	233	48	bass-viol_C2_mums	bass viol	string	2	0	2.23	6.38	5.31	2.21	2.55
3	24	243	48	bass-viol_C2_mums	bass viol	string	2	0	4.21	4.99	3.43	2.3	2.94
2	25	252	48	bass-viol_C2_mums	bass viol	string	2	0	6.2	2.73	1	3.22	5.1
1	26	261	48	bass-viol_C2_mums	bass viol	string	2	0	4.75	5.28	4.01	4.13	4.04
1	27	271	48	bass-viol_C2_mums	bass viol	string	2	0	3.58	5.58	4.57	3.28	5.86
1	28	281	48	bass-viol_C2_mums	bass viol	string	2	0	2.35	5.53	1.23	1.03	2.16
1	29	291	48	bass-viol_C2_mums	bass viol	string	2	0	1.84	4.18	3.74	2.02	3.01
2	30	302	48	bass-viol_C2_mums	bass viol	string	2	0	1.58	5.49	5.47	2.14	2.84
2	31	312	48	bass-viol_C2_mums	bass viol	string	2	0	1.8	4.16	1.96	5.67	2.86
3	32	323	48	bass-viol_C2_mums	bass viol	string	2	0	3.9	1	1.72	3.98	4
2	33	332	48	bass-viol_C2_mums	bass viol	string	2	0	2.83	3.62	1.05	3.37	3.58
3	34	343	48	bass-viol_C2_mums	bass viol	string	2	0	6.97	4.04	4.52	4.02	4.42
1	35	351	48	bass-viol_C2_mums	bass viol	string	2	0	1.41	1.91	2.93	3.26	6.31
3	36	363	48	bass-viol_C2_mums	bass viol	string	2	0	5.1	5.27	2.31	1.67	5.89
2	37	372	48	bass-viol_C2_mums	bass viol	string	2	0	1.06	1.03	1.36	1.2	2.15
2	38	382	48	bass-viol_C2_mums	bass viol	string	2	0	3.83	4.12	2.22	3.52	1.97
1	39	391	48	bass-viol_C2_mums	bass viol	string	2	0	1.11	3.9	6.6	3.89	6.46
1	40	401	48	bass-viol_C2_mums	bass viol	string	2	0	4.43	6.4	1.17	4.57	4.02
3	41	413	48	bass-viol_C2_mums	bass viol	string	2	0	4.68	6.09	3.82	2.43	4.72
3	42	423	48	bass-viol_C2_mums	bass viol	string	2	0	2.58	2.04	3.84	2.11	5.79
1	43	431	48	bass-viol_C2_mums	bass viol	string	2	0	3.33	4.02	4.02	3.97	3.99
3	44	443	48	bass-viol_C2_mums	bass viol	string	2	0	1.49	1.81	1	2.77	2.95
2	45	452	48	bass-viol_C2_mums	bass viol	string	2	0	5.24	4.38	2.34	1.34	6.36
1	46	461	48	bass-viol_C2_mums	bass viol	string	2	0	5.47	3.36	1.23	4.05	2.67
3	47	473	48	bass-viol_C2_mums	bass viol	string	2	0	1.17	7	1	4.54	4.84
2	48	482	48	bass-viol_C2_mums	bass viol	string	2	0	4.83	1.75	1.34	2.77	3.28
1	49	491	48	bass-viol_C2_mums	bass viol	string	2	0	4.83	2.92	3.37	5.05	3.12
3	50	503	48	bass-viol_C2_mums	bass viol	string	2	0	5.14	1.73	2.48	4.13	4.75
2	51	512	48	bass-viol_C2_mums	bass viol	string	2	0	3.45	2.44	3.65	4.11	3.15
2	1	12	49	bass-viol_C3_mums	bass viol	string	3	0	3.23	2.07	2.42	4.03	6.17
3	2	23	49	bass-viol_C3_mums	bass viol	string	3	0	1.82	2.19	2.24	5.06	4.31
2	3	32	49	bass-viol_C3_mums	bass viol	string	3	0	6.31	6.48	1.96	4	3.53
2	4	42	49	bass-viol_C3_mums	bass viol	string	3	0	3.61	4.5	3.6	4.39	4.9
3	5	53	49	bass-viol_C3_mums	bass viol	string	3	0	1	4.61	1.76	5.7	4.01
3	6	63	49	bass-viol_C3_mums	bass viol	string	3	0	1.16	1.67	3.31	4.47	2.92
3	7	73	49	bass-viol_C3_mums	bass viol	string	3	0	1.95	2.18	2.67	2.4	2.68
3	8	83	49	bass-viol_C3_mums	bass viol	string	3	0	1.1	1.51	2.76	3.98	1.85
1	9	91	49	bass-viol_C3_mums	bass viol	string	3	0	1.09	1.04	2.13	2.71	3.74
3	10	103	49	bass-viol_C3_mums	bass viol	string	3	0	1.43	1.46	4.22	3.7	2.3
3	11	113	49	bass-viol_C3_mums	bass viol	string	3	0	2.98	3.21	4.66	3.67	4.41
2	12	122	49	bass-viol_C3_mums	bass viol	string	3	0	2.22	1	3.03	5.55	3.09
2	13	132	49	bass-viol_C3_mums	bass viol	string	3	0	2.86	3.39	3.3	4.44	4.26
2	14	142	49	bass-viol_C3_mums	bass viol	string	3	0	1.61	1.35	1.37	6.75	3.65
2	15	152	49	bass-viol_C3_mums	bass viol	string	3	0	3.6	4.77	2.78	3.16	4.28
2	16	162	49	bass-viol_C3_mums	bass viol	string	3	0	1.93	2.15	3.78	1.3	4.32
3	17	173	49	bass-viol_C3_mums	bass viol	string	3	0	4.01	2.32	3.16	4.43	5.02
1	18	181	49	bass-viol_C3_mums	bass viol	string	3	0	2.94	4.68	3.01	3	5.16
3	19	193	49	bass-viol_C3_mums	bass viol	string	3	0	3.92	1.99	2.35	2.86	2.65
1	20	201	49	bass-viol_C3_mums	bass viol	string	3	0	3.15	5.01	5.2	3.49	3.48
2	21	212	49	bass-viol_C3_mums	bass viol	string	3	0	2.68	3.27	4.31	4.48	4.25
2	22	222	49	bass-viol_C3_mums	bass viol	string	3	0	2.86	3.54	4.62	3.13	2.17
1	23	231	49	bass-viol_C3_mums	bass viol	string	3	0	4.57	2.1	1.89	1	3.77
2	24	242	49	bass-viol_C3_mums	bass viol	string	3	0	1.18	1.2	3.02	4	2.12
1	25	251	49	bass-viol_C3_mums	bass viol	string	3	0	3.4	3.98	3.63	3.03	5.51
1	26	261	49	bass-viol_C3_mums	bass viol	string	3	0	3.51	4.7	4.7	3.46	3.9
2	27	272	49	bass-viol_C3_mums	bass viol	string	3	0	1	1	1	3.99	2.49
2	28	282	49	bass-viol_C3_mums	bass viol	string	3	0	1.1	4.27	3.38	3.26	2.81
2	29	292	49	bass-viol_C3_mums	bass viol	string	3	0	1.9	3.1	4.12	4.1	4.08
1	30	301	49	bass-viol_C3_mums	bass viol	string	3	0	3.14	2.18	4.57	3.38	2.55
2	31	312	49	bass-viol_C3_mums	bass viol	string	3	0	3.69	2.35	2.71	5.19	3.21
3	32	323	49	bass-viol_C3_mums	bass viol	string	3	0	4.43	1.64	1.85	4.36	4.53
3	33	333	49	bass-viol_C3_mums	bass viol	string	3	0	2.63	3.35	3.47	5.81	4.63
1	34	341	49	bass-viol_C3_mums	bass viol	string	3	0	1.01	1.38	4.44	3.7	1.27
3	35	353	49	bass-viol_C3_mums	bass viol	string	3	0	1.66	2.54	2.18	4	3.46
2	36	362	49	bass-viol_C3_mums	bass viol	string	3	0	5.38	5.77	6.83	3.47	6.09
3	37	373	49	bass-viol_C3_mums	bass viol	string	3	0	6.83	3	2.43	5.78	4.06
2	38	382	49	bass-viol_C3_mums	bass viol	string	3	0	4.24	1	5.69	7	1.04
2	39	392	49	bass-viol_C3_mums	bass viol	string	3	0	4.98	4.69	3.99	3.16	3.06
2	40	402	49	bass-viol_C3_mums	bass viol	string	3	0	3.4	6.83	3	3.67	4.25
3	41	413	49	bass-viol_C3_mums	bass viol	string	3	0	4.81	3.56	6.47	1.52	5.17
1	42	421	49	bass-viol_C3_mums	bass viol	string	3	0	4.51	5	5.6	3.99	5.63
1	43	431	49	bass-viol_C3_mums	bass viol	string	3	0	4.98	2.69	4.04	3.38	4.01
2	44	442	49	bass-viol_C3_mums	bass viol	string	3	0	3.87	2.79	2.57	5.14	4.87
3	45	453	49	bass-viol_C3_mums	bass viol	string	3	0	1.09	4.98	6.17	1.13	2.49
2	46	462	49	bass-viol_C3_mums	bass viol	string	3	0	2.06	2.43	2.73	5.67	3.01
1	47	471	49	bass-viol_C3_mums	bass viol	string	3	0	3.84	6.43	6.75	5.16	4.69
1	48	481	49	bass-viol_C3_mums	bass viol	string	3	0	1	1.03	2.46	3.95	7
1	49	491	49	bass-viol_C3_mums	bass viol	string	3	0	4.2	3.97	3.78	3.6	3.61
1	50	501	49	bass-viol_C3_mums	bass viol	string	3	0	5.68	1.31	1.62	4.01	1.25
2	51	512	49	bass-viol_C3_mums	bass viol	string	3	0	2.25	3.61	1.55	4.14	2.38
3	1	13	50	bass-viol_C4_mums	bass viol	string	4	0	2.29	5.35	5.88	3.79	5.18
2	2	22	50	bass-viol_C4_mums	bass viol	string	4	0	4.95	4.59	3.98	5.58	5.11
2	3	32	50	bass-viol_C4_mums	bass viol	string	4	0	3.27	3.73	3.53	4.75	5.89
1	4	41	50	bass-viol_C4_mums	bass viol	string	4	0	2.02	4.42	4.76	3.41	4.87
1	5	51	50	bass-viol_C4_mums	bass viol	string	4	0	1.91	1.04	1.49	5.17	4.34
2	6	62	50	bass-viol_C4_mums	bass viol	string	4	0	1	1	2.29	3.65	2.24
3	7	73	50	bass-viol_C4_mums	bass viol	string	4	0	2.99	1.5	3.4	2.4	3.1
3	8	83	50	bass-viol_C4_mums	bass viol	string	4	0	1.49	1.53	2.97	5.1	1.93
1	9	91	50	bass-viol_C4_mums	bass viol	string	4	0	1.34	1.06	4.29	5.28	4.27
1	10	101	50	bass-viol_C4_mums	bass viol	string	4	0	3.37	1.57	5.61	4.34	2.55
1	11	111	50	bass-viol_C4_mums	bass viol	string	4	0	1.27	3.2	1.63	2.29	3.87
2	12	122	50	bass-viol_C4_mums	bass viol	string	4	0	1.12	1.62	5.05	2.22	4.87
1	13	131	50	bass-viol_C4_mums	bass viol	string	4	0	5.33	3.07	4.11	4.79	4.29
1	14	141	50	bass-viol_C4_mums	bass viol	string	4	0	2.41	3.58	6.24	2.19	4.37
2	15	152	50	bass-viol_C4_mums	bass viol	string	4	0	6.62	1.08	1.52	6.15	3.26
3	16	163	50	bass-viol_C4_mums	bass viol	string	4	0	4.52	1.53	4.89	4.88	4.04
2	17	172	50	bass-viol_C4_mums	bass viol	string	4	0	6.69	2.67	4.8	5.29	4.56
3	18	183	50	bass-viol_C4_mums	bass viol	string	4	0	5.12	1.32	3.92	3.4	5.19
3	19	193	50	bass-viol_C4_mums	bass viol	string	4	0	1.81	2.57	5.27	4.72	4.38
1	20	201	50	bass-viol_C4_mums	bass viol	string	4	0	5.69	4.93	3.38	4.48	3.4
1	21	211	50	bass-viol_C4_mums	bass viol	string	4	0	2.09	3.4	6.21	2.18	3.68
2	22	222	50	bass-viol_C4_mums	bass viol	string	4	0	4.05	2.46	4.68	3.05	2.73
2	23	232	50	bass-viol_C4_mums	bass viol	string	4	0	1.02	1	1	4.09	2.54
2	24	242	50	bass-viol_C4_mums	bass viol	string	4	0	1.12	1.18	1.77	4.12	2.12
3	25	253	50	bass-viol_C4_mums	bass viol	string	4	0	2.15	2.24	3.46	4.38	4.61
3	26	263	50	bass-viol_C4_mums	bass viol	string	4	0	4.48	3.64	5.15	3.56	3.71
3	27	273	50	bass-viol_C4_mums	bass viol	string	4	0	2.66	2.9	6.07	4.86	3.71
3	28	283	50	bass-viol_C4_mums	bass viol	string	4	0	2.91	3.45	5.65	4.47	4.64
2	29	292	50	bass-viol_C4_mums	bass viol	string	4	0	1.46	3.8	3.77	3.59	3.66
1	30	301	50	bass-viol_C4_mums	bass viol	string	4	0	4.04	2.14	2.25	3.45	1.48
2	31	312	50	bass-viol_C4_mums	bass viol	string	4	0	4.04	2.13	4.44	3.6	4.97
3	32	323	50	bass-viol_C4_mums	bass viol	string	4	0	6.63	1.06	2.75	6.41	4
1	33	331	50	bass-viol_C4_mums	bass viol	string	4	0	4.81	3.3	3.19	3.22	4.27
3	34	343	50	bass-viol_C4_mums	bass viol	string	4	0	4.21	2.95	4.08	6.82	4.29
2	35	352	50	bass-viol_C4_mums	bass viol	string	4	0	3.29	4.57	4.77	2.08	3.97
3	36	363	50	bass-viol_C4_mums	bass viol	string	4	0	2.56	5.74	5.23	2.26	4.77
3	37	373	50	bass-viol_C4_mums	bass viol	string	4	0	6.06	2.91	3.29	4.92	1.94
1	38	381	50	bass-viol_C4_mums	bass viol	string	4	0	3.63	2.02	4.09	5.23	3.3
2	39	392	50	bass-viol_C4_mums	bass viol	string	4	0	2.98	1.2	4.84	3.96	2.65
3	40	403	50	bass-viol_C4_mums	bass viol	string	4	0	4.03	2.58	3.07	4.02	2.3
1	41	411	50	bass-viol_C4_mums	bass viol	string	4	0	6.15	3.11	2.37	4.36	1.27
3	42	423	50	bass-viol_C4_mums	bass viol	string	4	0	1	1.19	4.66	3.93	5.49
2	43	432	50	bass-viol_C4_mums	bass viol	string	4	0	2.73	2.38	3.37	5.27	1.46
2	44	442	50	bass-viol_C4_mums	bass viol	string	4	0	4.63	2.96	3.18	6.32	4.57
3	45	453	50	bass-viol_C4_mums	bass viol	string	4	0	1.05	3.02	4.45	3.42	3.32
3	46	463	50	bass-viol_C4_mums	bass viol	string	4	0	1.75	3.06	5.13	3.37	6
2	47	472	50	bass-viol_C4_mums	bass viol	string	4	0	1.38	1.29	1	6.06	2.07
1	48	481	50	bass-viol_C4_mums	bass viol	string	4	0	1	1.62	3.89	2.46	1
3	49	493	50	bass-viol_C4_mums	bass viol	string	4	0	2.11	2.3	2.48	4.59	3.13
2	50	502	50	bass-viol_C4_mums	bass viol	string	4	0	5.32	3.01	2.51	4.09	3.4
2	51	512	50	bass-viol_C4_mums	bass viol	string	4	0	2.73	2.09	1.52	4.26	2.4
1	1	11	54	bassoon_C2_mf_vsl	bassoon	woodwind	2	0	1.41	1.63	1	5.88	3.15
3	2	23	54	bassoon_C2_mf_vsl	bassoon	woodwind	2	0	4.67	1.51	1.85	2.78	4.57
2	3	32	54	bassoon_C2_mf_vsl	bassoon	woodwind	2	0	6.04	6.27	2.27	3.92	5.1
3	4	43	54	bassoon_C2_mf_vsl	bassoon	woodwind	2	0	2.9	7	7	2.63	4.99
3	5	53	54	bassoon_C2_mf_vsl	bassoon	woodwind	2	0	2.4	1	2.45	3.94	7
2	6	62	54	bassoon_C2_mf_vsl	bassoon	woodwind	2	0	1	1.28	1	2.56	3.42
1	7	71	54	bassoon_C2_mf_vsl	bassoon	woodwind	2	0	3.57	6.37	4.81	5.2	6.6
3	8	83	54	bassoon_C2_mf_vsl	bassoon	woodwind	2	0	1.27	2.12	2.4	2.21	1.91
3	9	93	54	bassoon_C2_mf_vsl	bassoon	woodwind	2	0	3.13	2.68	3.49	4.32	5.84
1	10	101	54	bassoon_C2_mf_vsl	bassoon	woodwind	2	0	5.85	2.6	5.56	4.04	5.87
2	11	112	54	bassoon_C2_mf_vsl	bassoon	woodwind	2	0	5.12	4.92	6.84	1.31	6.86
2	12	122	54	bassoon_C2_mf_vsl	bassoon	woodwind	2	0	2.34	2.21	2	4.63	4.09
2	13	132	54	bassoon_C2_mf_vsl	bassoon	woodwind	2	0	3.64	4.97	4.63	3.61	4.04
3	14	143	54	bassoon_C2_mf_vsl	bassoon	woodwind	2	0	2.9	4.46	4.77	3.17	4.19
1	15	151	54	bassoon_C2_mf_vsl	bassoon	woodwind	2	0	4.58	4.2	4.83	1.56	5.95
3	16	163	54	bassoon_C2_mf_vsl	bassoon	woodwind	2	0	2.4	5.9	3.42	2.33	3.48
3	17	173	54	bassoon_C2_mf_vsl	bassoon	woodwind	2	0	1.03	2.6	4.21	5.02	4.73
2	18	182	54	bassoon_C2_mf_vsl	bassoon	woodwind	2	0	5.07	5.74	1.38	1.32	4.39
3	19	193	54	bassoon_C2_mf_vsl	bassoon	woodwind	2	0	3.59	2.92	4.33	2.19	6.56
1	20	201	54	bassoon_C2_mf_vsl	bassoon	woodwind	2	0	2.89	2.29	4.35	3.56	4.42
2	21	212	54	bassoon_C2_mf_vsl	bassoon	woodwind	2	0	4.19	5.2	2.68	4.49	6.21
2	22	222	54	bassoon_C2_mf_vsl	bassoon	woodwind	2	0	5.14	4.43	3.64	4.66	5.86
1	23	231	54	bassoon_C2_mf_vsl	bassoon	woodwind	2	0	2.21	3.36	3.93	1	1.06
3	24	243	54	bassoon_C2_mf_vsl	bassoon	woodwind	2	0	3.31	4.55	4.58	4.29	5.75
3	25	253	54	bassoon_C2_mf_vsl	bassoon	woodwind	2	0	2.52	3.51	3.31	1.6	4.88
2	26	262	54	bassoon_C2_mf_vsl	bassoon	woodwind	2	0	5.89	6.37	2.35	5.12	6.62
2	27	272	54	bassoon_C2_mf_vsl	bassoon	woodwind	2	0	2.53	1	1	4.07	4.71
1	28	281	54	bassoon_C2_mf_vsl	bassoon	woodwind	2	0	4.03	4.6	1.93	2.94	4.07
2	29	292	54	bassoon_C2_mf_vsl	bassoon	woodwind	2	0	5.13	4.38	5.2	3.74	4.63
1	30	301	54	bassoon_C2_mf_vsl	bassoon	woodwind	2	0	3.07	4.07	4.6	3.31	2.25
3	31	313	54	bassoon_C2_mf_vsl	bassoon	woodwind	2	0	1.01	4.93	4.94	1.86	3.09
1	32	321	54	bassoon_C2_mf_vsl	bassoon	woodwind	2	0	2.49	2.37	2.63	3	4.51
3	33	333	54	bassoon_C2_mf_vsl	bassoon	woodwind	2	0	4.05	2.6	3.84	3.91	5.64
3	34	343	54	bassoon_C2_mf_vsl	bassoon	woodwind	2	0	6.72	4.23	4.07	1.06	6.91
2	35	352	54	bassoon_C2_mf_vsl	bassoon	woodwind	2	0	3.93	6.72	1.42	2.38	3.88
3	36	363	54	bassoon_C2_mf_vsl	bassoon	woodwind	2	0	3.59	6.82	2.36	1.85	5.2
3	37	373	54	bassoon_C2_mf_vsl	bassoon	woodwind	2	0	7	2.23	1.87	5.25	3.6
3	38	383	54	bassoon_C2_mf_vsl	bassoon	woodwind	2	0	6.28	5.27	5.24	2.99	5.03
1	39	391	54	bassoon_C2_mf_vsl	bassoon	woodwind	2	0	4.08	1.15	4.75	4.03	6.45
2	40	402	54	bassoon_C2_mf_vsl	bassoon	woodwind	2	0	5.81	6.82	6.17	5.75	6.36
3	41	413	54	bassoon_C2_mf_vsl	bassoon	woodwind	2	0	1.58	5.25	4.9	1.31	5.82
2	42	422	54	bassoon_C2_mf_vsl	bassoon	woodwind	2	0	6.27	3.25	1.16	3.19	6.8
3	43	433	54	bassoon_C2_mf_vsl	bassoon	woodwind	2	0	5.19	6.1	1.2	4.3	6.43
2	44	442	54	bassoon_C2_mf_vsl	bassoon	woodwind	2	0	2.73	2.88	3.39	3.21	3.83
2	45	452	54	bassoon_C2_mf_vsl	bassoon	woodwind	2	0	6.1	2.88	2.91	2.82	6.48
2	46	462	54	bassoon_C2_mf_vsl	bassoon	woodwind	2	0	4.87	2.69	1.94	4.02	2.32
2	47	472	54	bassoon_C2_mf_vsl	bassoon	woodwind	2	0	1.4	2.27	4	4.01	3.39
3	48	483	54	bassoon_C2_mf_vsl	bassoon	woodwind	2	0	4.57	3.17	4.16	2.45	5.66
2	49	492	54	bassoon_C2_mf_vsl	bassoon	woodwind	2	0	3.53	3.63	2.97	5.87	5.36
2	50	502	54	bassoon_C2_mf_vsl	bassoon	woodwind	2	0	3.14	4.58	3.2	2.35	3.47
2	51	512	54	bassoon_C2_mf_vsl	bassoon	woodwind	2	0	3.77	2.48	1.39	3.3	1.85
2	1	12	55	bassoon_C3_mf_vsl	bassoon	woodwind	3	0	5.42	4.88	3.52	4.9	4.83
1	2	21	55	bassoon_C3_mf_vsl	bassoon	woodwind	3	0	5.04	3.05	5.24	5.65	3.3
2	3	32	55	bassoon_C3_mf_vsl	bassoon	woodwind	3	0	5.98	6.68	1.81	5.02	2.02
2	4	42	55	bassoon_C3_mf_vsl	bassoon	woodwind	3	0	3.03	5.29	4.43	4.41	5.06
1	5	51	55	bassoon_C3_mf_vsl	bassoon	woodwind	3	0	4	1.13	1.06	4.63	4.32
1	6	61	55	bassoon_C3_mf_vsl	bassoon	woodwind	3	0	5.28	3.25	2.75	5.01	4.51
3	7	73	55	bassoon_C3_mf_vsl	bassoon	woodwind	3	0	3.76	3.21	3.21	2.38	4.8
3	8	83	55	bassoon_C3_mf_vsl	bassoon	woodwind	3	0	3.31	1.34	1.47	3.05	1.82
3	9	93	55	bassoon_C3_mf_vsl	bassoon	woodwind	3	0	2.65	3.48	1.68	3.32	4.29
2	10	102	55	bassoon_C3_mf_vsl	bassoon	woodwind	3	0	4.81	1.09	1.89	5.14	6.56
1	11	111	55	bassoon_C3_mf_vsl	bassoon	woodwind	3	0	5.77	6.98	6.62	3.1	5.39
1	12	121	55	bassoon_C3_mf_vsl	bassoon	woodwind	3	0	1.98	1.55	2.1	5.8	4.37
2	13	132	55	bassoon_C3_mf_vsl	bassoon	woodwind	3	0	1.75	3.46	4.01	3.93	4.08
2	14	142	55	bassoon_C3_mf_vsl	bassoon	woodwind	3	0	3.52	2.49	1.49	5.13	3.09
1	15	151	55	bassoon_C3_mf_vsl	bassoon	woodwind	3	0	4.64	1.93	4	1.9	5.4
2	16	162	55	bassoon_C3_mf_vsl	bassoon	woodwind	3	0	3.19	2.4	4.18	3.98	6.71
2	17	172	55	bassoon_C3_mf_vsl	bassoon	woodwind	3	0	6.42	2.31	5.99	5.92	5.74
3	18	183	55	bassoon_C3_mf_vsl	bassoon	woodwind	3	0	1.46	5.13	3.63	3.88	2.18
2	19	192	55	bassoon_C3_mf_vsl	bassoon	woodwind	3	0	3.17	2.58	2.75	3.24	4
3	20	203	55	bassoon_C3_mf_vsl	bassoon	woodwind	3	0	4.87	3.08	3.79	2.49	4.32
2	21	212	55	bassoon_C3_mf_vsl	bassoon	woodwind	3	0	3.85	4.78	2.49	6.49	4.01
1	22	221	55	bassoon_C3_mf_vsl	bassoon	woodwind	3	0	3.08	2.91	2.74	5.15	4.21
1	23	231	55	bassoon_C3_mf_vsl	bassoon	woodwind	3	0	1.83	5.25	3.95	1.1	1.58
2	24	242	55	bassoon_C3_mf_vsl	bassoon	woodwind	3	0	1.1	1.32	4.37	4.1	3.26
3	25	253	55	bassoon_C3_mf_vsl	bassoon	woodwind	3	0	4.46	1.45	3.19	2.57	4.48
3	26	263	55	bassoon_C3_mf_vsl	bassoon	woodwind	3	0	4.05	3.37	2.97	5.42	5.48
3	27	273	55	bassoon_C3_mf_vsl	bassoon	woodwind	3	0	4.56	2.54	2.8	3.27	5.04
2	28	282	55	bassoon_C3_mf_vsl	bassoon	woodwind	3	0	5.09	2.04	1.32	3.84	4.84
2	29	292	55	bassoon_C3_mf_vsl	bassoon	woodwind	3	0	2.33	4.69	4.4	3.78	3.1
2	30	302	55	bassoon_C3_mf_vsl	bassoon	woodwind	3	0	1.65	3.42	4.45	3.84	4
3	31	313	55	bassoon_C3_mf_vsl	bassoon	woodwind	3	0	1.8	4.4	4.84	3.82	3.56
2	32	322	55	bassoon_C3_mf_vsl	bassoon	woodwind	3	0	3.98	1.12	2.6	4.38	4.04
3	33	333	55	bassoon_C3_mf_vsl	bassoon	woodwind	3	0	4.27	2.01	3.15	6.05	5.06
2	34	342	55	bassoon_C3_mf_vsl	bassoon	woodwind	3	0	4.16	1.5	4.1	3.64	4.42
2	35	352	55	bassoon_C3_mf_vsl	bassoon	woodwind	3	0	4.58	2.17	1.8	5.19	2.6
2	36	362	55	bassoon_C3_mf_vsl	bassoon	woodwind	3	0	6.93	5.32	7	3.74	5.59
2	37	372	55	bassoon_C3_mf_vsl	bassoon	woodwind	3	0	1.46	1.07	1.36	4	1.86
3	38	383	55	bassoon_C3_mf_vsl	bassoon	woodwind	3	0	4.02	3.95	4.53	3.99	4.46
2	39	392	55	bassoon_C3_mf_vsl	bassoon	woodwind	3	0	3	5.05	3.98	4.93	3.01
1	40	401	55	bassoon_C3_mf_vsl	bassoon	woodwind	3	0	5.52	1	1	7	6.39
2	41	412	55	bassoon_C3_mf_vsl	bassoon	woodwind	3	0	1.88	2.34	2.88	4.12	3.98
2	42	422	55	bassoon_C3_mf_vsl	bassoon	woodwind	3	0	5.27	1.08	1.65	6.36	3.48
2	43	432	55	bassoon_C3_mf_vsl	bassoon	woodwind	3	0	5.87	5.2	6.62	2.53	2.21
2	44	442	55	bassoon_C3_mf_vsl	bassoon	woodwind	3	0	4.74	1.3	2.55	5.53	4.57
1	45	451	55	bassoon_C3_mf_vsl	bassoon	woodwind	3	0	2.99	1.04	2	3.96	4.82
3	46	463	55	bassoon_C3_mf_vsl	bassoon	woodwind	3	0	4.93	2.19	3.7	2.2	4.81
1	47	471	55	bassoon_C3_mf_vsl	bassoon	woodwind	3	0	5.14	5.22	5.38	5.61	3.02
1	48	481	55	bassoon_C3_mf_vsl	bassoon	woodwind	3	0	1	1.02	1	2.69	7
3	49	493	55	bassoon_C3_mf_vsl	bassoon	woodwind	3	0	2.34	1.56	4.23	3.29	4.07
1	50	501	55	bassoon_C3_mf_vsl	bassoon	woodwind	3	0	4.13	1.24	2.11	4.41	5.47
3	51	513	55	bassoon_C3_mf_vsl	bassoon	woodwind	3	0	3.01	1.14	3.98	3.66	2.18
2	1	12	56	bassoon_flutter_C2_f_vsl	bassoon	woodwind	2	1	1.26	1.67	4.91	1.9	5.35
2	2	22	56	bassoon_flutter_C2_f_vsl	bassoon	woodwind	2	1	2.14	5.48	5.25	3.07	3.42
1	3	31	56	bassoon_flutter_C2_f_vsl	bassoon	woodwind	2	1	2.63	6.8	4.75	2.83	4.49
1	4	41	56	bassoon_flutter_C2_f_vsl	bassoon	woodwind	2	1	3.04	5.09	5.88	4.26	5.63
2	5	52	56	bassoon_flutter_C2_f_vsl	bassoon	woodwind	2	1	4.01	6.91	3.36	5.89	5.88
1	6	61	56	bassoon_flutter_C2_f_vsl	bassoon	woodwind	2	1	3.28	5.48	6.06	2.18	6.67
1	7	71	56	bassoon_flutter_C2_f_vsl	bassoon	woodwind	2	1	4.08	7	6.64	3.03	6.85
3	8	83	56	bassoon_flutter_C2_f_vsl	bassoon	woodwind	2	1	2.48	5.47	4.24	2.91	1.89
1	9	91	56	bassoon_flutter_C2_f_vsl	bassoon	woodwind	2	1	4.41	4.28	6.14	2.87	3.34
1	10	101	56	bassoon_flutter_C2_f_vsl	bassoon	woodwind	2	1	3.43	6.88	6.73	1.32	4
3	11	113	56	bassoon_flutter_C2_f_vsl	bassoon	woodwind	2	1	2.1	6.49	4.09	2.86	3.6
3	12	123	56	bassoon_flutter_C2_f_vsl	bassoon	woodwind	2	1	1.09	6.67	6.75	2.19	4.73
3	13	133	56	bassoon_flutter_C2_f_vsl	bassoon	woodwind	2	1	2.64	4.96	1.12	1.48	7
2	14	142	56	bassoon_flutter_C2_f_vsl	bassoon	woodwind	2	1	1.87	5.8	5.64	2.38	4.6
2	15	152	56	bassoon_flutter_C2_f_vsl	bassoon	woodwind	2	1	1	6.84	6.59	1	6.9
1	16	161	56	bassoon_flutter_C2_f_vsl	bassoon	woodwind	2	1	2.1	3.3	3.64	3.26	5.3
3	17	173	56	bassoon_flutter_C2_f_vsl	bassoon	woodwind	2	1	2.99	2.59	4.63	2.95	4.51
2	18	182	56	bassoon_flutter_C2_f_vsl	bassoon	woodwind	2	1	5.73	6.71	6.35	1.12	5.73
1	19	191	56	bassoon_flutter_C2_f_vsl	bassoon	woodwind	2	1	2.6	3.97	3.27	2.18	5
2	20	202	56	bassoon_flutter_C2_f_vsl	bassoon	woodwind	2	1	6.2	4.81	6.29	3.07	5.44
2	21	212	56	bassoon_flutter_C2_f_vsl	bassoon	woodwind	2	1	3.1	6.03	5.48	4.25	6.81
3	22	223	56	bassoon_flutter_C2_f_vsl	bassoon	woodwind	2	1	2.89	7	5.76	1.67	6.48
3	23	233	56	bassoon_flutter_C2_f_vsl	bassoon	woodwind	2	1	1.12	6.81	6.91	1.25	5.97
1	24	241	56	bassoon_flutter_C2_f_vsl	bassoon	woodwind	2	1	1.14	5.78	4.29	2.95	4.4
1	25	251	56	bassoon_flutter_C2_f_vsl	bassoon	woodwind	2	1	3.33	6.77	6.99	1.05	6.97
3	26	263	56	bassoon_flutter_C2_f_vsl	bassoon	woodwind	2	1	2.83	6.42	3.77	4.02	5.08
3	27	273	56	bassoon_flutter_C2_f_vsl	bassoon	woodwind	2	1	5.35	5.8	4.62	2.99	5.86
2	28	282	56	bassoon_flutter_C2_f_vsl	bassoon	woodwind	2	1	4.9	5.68	3.95	5.1	4.98
1	29	291	56	bassoon_flutter_C2_f_vsl	bassoon	woodwind	2	1	4.26	6.08	4.25	3.49	3.4
2	30	302	56	bassoon_flutter_C2_f_vsl	bassoon	woodwind	2	1	1.42	6.98	6.93	3.09	6.91
2	31	312	56	bassoon_flutter_C2_f_vsl	bassoon	woodwind	2	1	1.76	5.51	3.28	3.62	5.55
3	32	323	56	bassoon_flutter_C2_f_vsl	bassoon	woodwind	2	1	2.69	6.75	4.87	1.66	6.48
3	33	333	56	bassoon_flutter_C2_f_vsl	bassoon	woodwind	2	1	4.1	3.83	5.75	3.14	5.21
1	34	341	56	bassoon_flutter_C2_f_vsl	bassoon	woodwind	2	1	1.26	6.01	6.26	1.23	5.27
2	35	352	56	bassoon_flutter_C2_f_vsl	bassoon	woodwind	2	1	4.06	4.19	6.16	1.97	4.73
1	36	361	56	bassoon_flutter_C2_f_vsl	bassoon	woodwind	2	1	1.46	3.55	6.52	3.47	5.81
1	37	371	56	bassoon_flutter_C2_f_vsl	bassoon	woodwind	2	1	6.1	3.83	1.92	5.05	5.96
1	38	381	56	bassoon_flutter_C2_f_vsl	bassoon	woodwind	2	1	3.27	7	5.49	1	7
3	39	393	56	bassoon_flutter_C2_f_vsl	bassoon	woodwind	2	1	4.91	7	7	1.06	7
1	40	401	56	bassoon_flutter_C2_f_vsl	bassoon	woodwind	2	1	1.55	7	4.51	1.7	5.98
3	41	413	56	bassoon_flutter_C2_f_vsl	bassoon	woodwind	2	1	1.81	6.15	6.97	4.14	5.13
1	42	421	56	bassoon_flutter_C2_f_vsl	bassoon	woodwind	2	1	1.92	6.7	6.69	1.86	5.46
1	43	431	56	bassoon_flutter_C2_f_vsl	bassoon	woodwind	2	1	4.65	5.21	5.37	3.33	5.26
3	44	443	56	bassoon_flutter_C2_f_vsl	bassoon	woodwind	2	1	1	7	6.7	1.11	6.58
1	45	451	56	bassoon_flutter_C2_f_vsl	bassoon	woodwind	2	1	3.02	6.35	5.01	3.43	5.59
3	46	463	56	bassoon_flutter_C2_f_vsl	bassoon	woodwind	2	1	6.78	5.07	6.2	1.02	4.87
2	47	472	56	bassoon_flutter_C2_f_vsl	bassoon	woodwind	2	1	3.56	4.71	5.73	2.43	3.44
3	48	483	56	bassoon_flutter_C2_f_vsl	bassoon	woodwind	2	1	6.25	7	6.09	1.09	5.84
2	49	492	56	bassoon_flutter_C2_f_vsl	bassoon	woodwind	2	1	4.38	5.16	5.22	3.25	5.46
1	50	501	56	bassoon_flutter_C2_f_vsl	bassoon	woodwind	2	1	1.42	3.07	4.23	3.15	6.13
2	51	512	56	bassoon_flutter_C2_f_vsl	bassoon	woodwind	2	1	5.61	6.37	6.78	1.39	2.89
3	1	13	57	bassoon_flutter_C3_f_vsl	bassoon	woodwind	3	1	2.88	6.54	6.07	3.82	4.61
2	2	22	57	bassoon_flutter_C3_f_vsl	bassoon	woodwind	3	1	4.36	4.63	4.73	3.21	2.01
1	3	31	57	bassoon_flutter_C3_f_vsl	bassoon	woodwind	3	1	3.58	5.94	4.55	3.09	4.74
1	4	41	57	bassoon_flutter_C3_f_vsl	bassoon	woodwind	3	1	4.57	4.83	4.33	3.34	5.46
2	5	52	57	bassoon_flutter_C3_f_vsl	bassoon	woodwind	3	1	1.08	3.69	3.21	5.33	3.85
3	6	63	57	bassoon_flutter_C3_f_vsl	bassoon	woodwind	3	1	3.73	3.36	5.24	2.3	6.01
1	7	71	57	bassoon_flutter_C3_f_vsl	bassoon	woodwind	3	1	1.04	4.74	5.16	3.44	3.01
2	8	82	57	bassoon_flutter_C3_f_vsl	bassoon	woodwind	3	1	2.71	2.67	5.82	1.06	4.95
1	9	91	57	bassoon_flutter_C3_f_vsl	bassoon	woodwind	3	1	2.18	6.03	2.59	3.32	3.99
1	10	101	57	bassoon_flutter_C3_f_vsl	bassoon	woodwind	3	1	5.77	4.12	4.07	3.23	2.75
1	11	111	57	bassoon_flutter_C3_f_vsl	bassoon	woodwind	3	1	5.95	6.49	4.74	4.61	5.94
3	12	123	57	bassoon_flutter_C3_f_vsl	bassoon	woodwind	3	1	1.27	4.62	3.18	2.68	1.19
3	13	133	57	bassoon_flutter_C3_f_vsl	bassoon	woodwind	3	1	3.43	4.94	2.37	3.22	4.71
1	14	141	57	bassoon_flutter_C3_f_vsl	bassoon	woodwind	3	1	3.33	4.13	4.34	3.44	2.49
1	15	151	57	bassoon_flutter_C3_f_vsl	bassoon	woodwind	3	1	4.3	4.28	4.23	3.24	5.27
1	16	161	57	bassoon_flutter_C3_f_vsl	bassoon	woodwind	3	1	2.43	2.2	1.48	3.99	3.05
3	17	173	57	bassoon_flutter_C3_f_vsl	bassoon	woodwind	3	1	4.18	1.42	2.49	5.53	4.6
1	18	181	57	bassoon_flutter_C3_f_vsl	bassoon	woodwind	3	1	2.7	5.14	4.46	1.27	4.52
2	19	192	57	bassoon_flutter_C3_f_vsl	bassoon	woodwind	3	1	3.9	3.97	4.74	2.13	3.98
3	20	203	57	bassoon_flutter_C3_f_vsl	bassoon	woodwind	3	1	4.94	4.48	3.4	3.33	4.34
3	21	213	57	bassoon_flutter_C3_f_vsl	bassoon	woodwind	3	1	4.35	4.66	4.75	2.77	4.29
3	22	223	57	bassoon_flutter_C3_f_vsl	bassoon	woodwind	3	1	4.71	6.9	4.67	1.36	5.77
3	23	233	57	bassoon_flutter_C3_f_vsl	bassoon	woodwind	3	1	2.5	5.77	4.31	3.54	2.84
1	24	241	57	bassoon_flutter_C3_f_vsl	bassoon	woodwind	3	1	1.28	4.16	4.13	3.67	2.15
3	25	253	57	bassoon_flutter_C3_f_vsl	bassoon	woodwind	3	1	4.46	3.34	2.88	2.59	4.71
2	26	262	57	bassoon_flutter_C3_f_vsl	bassoon	woodwind	3	1	5.73	4.98	2.91	4	6.55
1	27	271	57	bassoon_flutter_C3_f_vsl	bassoon	woodwind	3	1	3.14	5.4	4.59	3.58	2.07
2	28	282	57	bassoon_flutter_C3_f_vsl	bassoon	woodwind	3	1	3.74	6.36	2.41	3.74	3.93
1	29	291	57	bassoon_flutter_C3_f_vsl	bassoon	woodwind	3	1	4.3	3.88	4.45	3.36	3.55
3	30	303	57	bassoon_flutter_C3_f_vsl	bassoon	woodwind	3	1	1.16	5.05	3.81	2.18	3.18
3	31	313	57	bassoon_flutter_C3_f_vsl	bassoon	woodwind	3	1	1.14	6.03	4.2	3.97	2.86
2	32	322	57	bassoon_flutter_C3_f_vsl	bassoon	woodwind	3	1	2.08	6.29	4.06	3.07	4.77
1	33	331	57	bassoon_flutter_C3_f_vsl	bassoon	woodwind	3	1	3.94	3.76	3.7	4.79	4.53
3	34	343	57	bassoon_flutter_C3_f_vsl	bassoon	woodwind	3	1	4.16	6.81	1.15	1.2	4.13
3	35	353	57	bassoon_flutter_C3_f_vsl	bassoon	woodwind	3	1	2.5	4.79	3.62	4.03	1.79
2	36	362	57	bassoon_flutter_C3_f_vsl	bassoon	woodwind	3	1	5.59	6.29	5.77	3.05	2.02
1	37	371	57	bassoon_flutter_C3_f_vsl	bassoon	woodwind	3	1	3.42	3.97	4.95	5.88	2.41
3	38	383	57	bassoon_flutter_C3_f_vsl	bassoon	woodwind	3	1	5.96	4.5	4.05	2.9	4.6
2	39	392	57	bassoon_flutter_C3_f_vsl	bassoon	woodwind	3	1	6.55	7	4.44	2.78	5.61
1	40	401	57	bassoon_flutter_C3_f_vsl	bassoon	woodwind	3	1	4.45	7	4.26	2.59	4.36
2	41	412	57	bassoon_flutter_C3_f_vsl	bassoon	woodwind	3	1	2.59	6.16	4.86	2.91	2.87
2	42	422	57	bassoon_flutter_C3_f_vsl	bassoon	woodwind	3	1	3.41	3	3.48	4.03	5.35
2	43	432	57	bassoon_flutter_C3_f_vsl	bassoon	woodwind	3	1	6.3	2.49	6.91	1.12	5.05
3	44	443	57	bassoon_flutter_C3_f_vsl	bassoon	woodwind	3	1	2.33	4.3	3.51	3.22	1.25
3	45	453	57	bassoon_flutter_C3_f_vsl	bassoon	woodwind	3	1	1.98	4.79	2.4	2.33	2.51
1	46	461	57	bassoon_flutter_C3_f_vsl	bassoon	woodwind	3	1	4.73	3.55	4.05	2.99	2.15
2	47	472	57	bassoon_flutter_C3_f_vsl	bassoon	woodwind	3	1	2.89	4.8	1	5.38	2.41
2	48	482	57	bassoon_flutter_C3_f_vsl	bassoon	woodwind	3	1	2.13	5.39	6.17	2.7	5
3	49	493	57	bassoon_flutter_C3_f_vsl	bassoon	woodwind	3	1	6.19	6.44	5.69	2.23	6.14
1	50	501	57	bassoon_flutter_C3_f_vsl	bassoon	woodwind	3	1	2.14	2.51	1.24	3.31	4.6
2	51	512	57	bassoon_flutter_C3_f_vsl	bassoon	woodwind	3	1	5.38	4.29	6.72	1.92	4.34
2	1	12	58	cello_C2_mf_vsl	cello	string	2	0	4.61	1.99	2.86	4.11	3.94
3	2	23	58	cello_C2_mf_vsl	cello	string	2	0	1.14	1.35	1.51	3.53	4.3
3	3	33	58	cello_C2_mf_vsl	cello	string	2	0	4.76	5.92	4.05	4.05	5.63
3	4	43	58	cello_C2_mf_vsl	cello	string	2	0	1.58	7	2.33	5.23	1.86
1	5	51	58	cello_C2_mf_vsl	cello	string	2	0	1.06	1.09	1.42	4.38	3.54
3	6	63	58	cello_C2_mf_vsl	cello	string	2	0	1.1	3.32	4.79	2.94	4.18
3	7	73	58	cello_C2_mf_vsl	cello	string	2	0	4.67	2.23	2.32	3.68	4.39
1	8	81	58	cello_C2_mf_vsl	cello	string	2	0	1.03	4.56	3.57	2.26	1.45
2	9	92	58	cello_C2_mf_vsl	cello	string	2	0	2	2.02	2.05	3.05	1.88
3	10	103	58	cello_C2_mf_vsl	cello	string	2	0	5.33	1.23	1.73	5.96	3.28
1	11	111	58	cello_C2_mf_vsl	cello	string	2	0	2.06	6.61	4.49	2.25	5.05
1	12	121	58	cello_C2_mf_vsl	cello	string	2	0	1	1.81	1.41	3.51	2.17
3	13	133	58	cello_C2_mf_vsl	cello	string	2	0	1.58	1	1	1.93	4.3
3	14	143	58	cello_C2_mf_vsl	cello	string	2	0	2.97	4.35	2.99	3.05	3.63
3	15	153	58	cello_C2_mf_vsl	cello	string	2	0	1	4.81	4.8	5.55	4.21
1	16	161	58	cello_C2_mf_vsl	cello	string	2	0	2.62	2.77	3.01	2.32	2.71
1	17	171	58	cello_C2_mf_vsl	cello	string	2	0	2.55	4.88	2.48	3.5	4.48
3	18	183	58	cello_C2_mf_vsl	cello	string	2	0	5.94	6.79	1.13	4.84	5.19
3	19	193	58	cello_C2_mf_vsl	cello	string	2	0	3.41	5.18	4.15	5.36	2
2	20	202	58	cello_C2_mf_vsl	cello	string	2	0	1	1.2	1.18	1.26	3.42
3	21	213	58	cello_C2_mf_vsl	cello	string	2	0	4.54	2.84	3.38	3.31	5.86
3	22	223	58	cello_C2_mf_vsl	cello	string	2	0	4.97	2.17	3.15	1.49	3.87
3	23	233	58	cello_C2_mf_vsl	cello	string	2	0	1.66	4.73	4.9	3.05	2.29
1	24	241	58	cello_C2_mf_vsl	cello	string	2	0	2.83	1	1.46	4.01	3.73
1	25	251	58	cello_C2_mf_vsl	cello	string	2	0	1.12	6.02	6.56	1.91	4.03
3	26	263	58	cello_C2_mf_vsl	cello	string	2	0	3.52	3.86	2.67	6.22	3.96
2	27	272	58	cello_C2_mf_vsl	cello	string	2	0	1	1	1	4.07	2.61
3	28	283	58	cello_C2_mf_vsl	cello	string	2	0	2.24	3.71	5.84	3.96	4.88
1	29	291	58	cello_C2_mf_vsl	cello	string	2	0	3.02	4.94	4.46	4.01	3.3
3	30	303	58	cello_C2_mf_vsl	cello	string	2	0	1.15	4.02	4.15	1.82	4.7
2	31	312	58	cello_C2_mf_vsl	cello	string	2	0	2.42	5.44	2.11	5.84	2.44
2	32	322	58	cello_C2_mf_vsl	cello	string	2	0	4.05	6.86	1.12	2.47	5.87
1	33	331	58	cello_C2_mf_vsl	cello	string	2	0	5.77	3.51	2.03	5.1	2.64
2	34	342	58	cello_C2_mf_vsl	cello	string	2	0	4.97	5.37	2.01	2.18	5.95
1	35	351	58	cello_C2_mf_vsl	cello	string	2	0	3.22	5.07	4.28	3.47	5.38
1	36	361	58	cello_C2_mf_vsl	cello	string	2	0	1	2.01	2.52	3.17	4.93
1	37	371	58	cello_C2_mf_vsl	cello	string	2	0	2.08	1.86	1.55	5.71	3.89
1	38	381	58	cello_C2_mf_vsl	cello	string	2	0	6.29	6.74	4.3	1.76	6.89
2	39	392	58	cello_C2_mf_vsl	cello	string	2	0	6.49	7	4.02	4.83	3.5
1	40	401	58	cello_C2_mf_vsl	cello	string	2	0	3.1	3.76	1.66	5.99	6.72
2	41	412	58	cello_C2_mf_vsl	cello	string	2	0	4.75	3.54	3.16	4.35	2.27
3	42	423	58	cello_C2_mf_vsl	cello	string	2	0	3.53	4.42	4.81	2.61	5.82
3	43	433	58	cello_C2_mf_vsl	cello	string	2	0	3.94	4.24	1.76	2.74	5.21
2	44	442	58	cello_C2_mf_vsl	cello	string	2	0	3.71	4.66	1.87	5.29	2.84
1	45	451	58	cello_C2_mf_vsl	cello	string	2	0	1.2	4.18	2.93	3.98	2.02
2	46	462	58	cello_C2_mf_vsl	cello	string	2	0	6.98	4.26	2.28	5.66	1.83
1	47	471	58	cello_C2_mf_vsl	cello	string	2	0	1.32	3.96	4.4	5.53	5.66
3	48	483	58	cello_C2_mf_vsl	cello	string	2	0	1.14	2.72	1.65	5.33	3.38
2	49	492	58	cello_C2_mf_vsl	cello	string	2	0	3.67	4.37	2.81	5.92	3.47
3	50	503	58	cello_C2_mf_vsl	cello	string	2	0	4.93	3.89	3.23	4.47	4.37
2	51	512	58	cello_C2_mf_vsl	cello	string	2	0	3.55	3.8	3.99	5.3	3.76
1	1	11	59	cello_C3_mf_vsl	cello	string	3	0	1.85	1	1.2	4.9	1.71
2	2	22	59	cello_C3_mf_vsl	cello	string	3	0	3.19	3.07	3.33	3.43	2.73
3	3	33	59	cello_C3_mf_vsl	cello	string	3	0	4.78	3.19	3.15	4.11	2.07
3	4	43	59	cello_C3_mf_vsl	cello	string	3	0	1.33	6	5.52	5.04	6.49
1	5	51	59	cello_C3_mf_vsl	cello	string	3	0	1.08	1.21	1.3	4.97	3.58
2	6	62	59	cello_C3_mf_vsl	cello	string	3	0	1	1	1	3.85	2.79
2	7	72	59	cello_C3_mf_vsl	cello	string	3	0	1	3.25	3.77	3.98	3.05
2	8	82	59	cello_C3_mf_vsl	cello	string	3	0	1.9	2.88	3.96	3.64	5.16
3	9	93	59	cello_C3_mf_vsl	cello	string	3	0	2.55	3.41	3.18	5.4	3.02
2	10	102	59	cello_C3_mf_vsl	cello	string	3	0	1.77	1.2	4.01	3.87	5.97
1	11	111	59	cello_C3_mf_vsl	cello	string	3	0	5.14	6.9	5.1	2.8	4.47
2	12	122	59	cello_C3_mf_vsl	cello	string	3	0	5.15	1.44	1.52	1.96	2.47
2	13	132	59	cello_C3_mf_vsl	cello	string	3	0	1.62	4.22	4.01	3.79	3.39
3	14	143	59	cello_C3_mf_vsl	cello	string	3	0	3.69	3.55	3.35	4.78	3.13
2	15	152	59	cello_C3_mf_vsl	cello	string	3	0	5.7	2.99	5.92	3.17	1.28
3	16	163	59	cello_C3_mf_vsl	cello	string	3	0	4.13	5.16	3.59	3.24	2.91
3	17	173	59	cello_C3_mf_vsl	cello	string	3	0	1.31	3.87	2.44	5.04	4.4
3	18	183	59	cello_C3_mf_vsl	cello	string	3	0	4.25	6.46	1.8	4.45	3.88
3	19	193	59	cello_C3_mf_vsl	cello	string	3	0	1.34	2.16	2.65	4.15	2.36
2	20	202	59	cello_C3_mf_vsl	cello	string	3	0	1.43	1.06	3.44	5.01	3.51
3	21	213	59	cello_C3_mf_vsl	cello	string	3	0	4.12	4.37	3.6	2.7	2.69
3	22	223	59	cello_C3_mf_vsl	cello	string	3	0	4.66	4.27	5.44	3.21	3.5
1	23	231	59	cello_C3_mf_vsl	cello	string	3	0	1.22	1.52	3.65	1	3.58
1	24	241	59	cello_C3_mf_vsl	cello	string	3	0	1	1.69	1.32	4.58	4.37
1	25	251	59	cello_C3_mf_vsl	cello	string	3	0	2.13	4.52	3.98	3.99	6.55
1	26	261	59	cello_C3_mf_vsl	cello	string	3	0	3.95	5.66	3.6	5.42	3.93
3	27	273	59	cello_C3_mf_vsl	cello	string	3	0	2.28	4.05	1.98	3.31	3.09
3	28	283	59	cello_C3_mf_vsl	cello	string	3	0	3.27	3.58	5.83	4.1	4.71
3	29	293	59	cello_C3_mf_vsl	cello	string	3	0	2.75	3.35	2.87	3.97	3.36
3	30	303	59	cello_C3_mf_vsl	cello	string	3	0	1.51	4.37	4.99	1.67	4.09
1	31	311	59	cello_C3_mf_vsl	cello	string	3	0	2.79	6.24	3.01	3.99	3.03
3	32	323	59	cello_C3_mf_vsl	cello	string	3	0	5.73	1.28	4.23	4.46	4.54
3	33	333	59	cello_C3_mf_vsl	cello	string	3	0	3.38	3.48	4.05	4.68	4.57
1	34	341	59	cello_C3_mf_vsl	cello	string	3	0	1.11	4	4.52	4	1.34
1	35	351	59	cello_C3_mf_vsl	cello	string	3	0	3.54	3.28	4.91	6.65	3.39
3	36	363	59	cello_C3_mf_vsl	cello	string	3	0	4.45	5.51	3.45	3.01	4.36
3	37	373	59	cello_C3_mf_vsl	cello	string	3	0	6.89	2.3	2.23	4.21	4.27
3	38	383	59	cello_C3_mf_vsl	cello	string	3	0	5.14	4.05	4.04	3.71	4.5
2	39	392	59	cello_C3_mf_vsl	cello	string	3	0	2.79	5.75	4.36	4.04	6.13
3	40	403	59	cello_C3_mf_vsl	cello	string	3	0	2.37	3.69	2.53	3.94	3.94
1	41	411	59	cello_C3_mf_vsl	cello	string	3	0	3.1	2.9	3.35	2.05	4.1
3	42	423	59	cello_C3_mf_vsl	cello	string	3	0	1.13	1.06	3.86	3.25	4.7
1	43	431	59	cello_C3_mf_vsl	cello	string	3	0	5.01	2.52	3.99	3.92	3.99
1	44	441	59	cello_C3_mf_vsl	cello	string	3	0	3.49	3.82	5.48	4.04	4.18
2	45	452	59	cello_C3_mf_vsl	cello	string	3	0	3.37	4.38	2.22	2.68	3.41
1	46	461	59	cello_C3_mf_vsl	cello	string	3	0	1.81	3.61	2.6	4.1	1.09
2	47	472	59	cello_C3_mf_vsl	cello	string	3	0	1.82	3.96	1.05	4	4.21
1	48	481	59	cello_C3_mf_vsl	cello	string	3	0	1	1.08	1.36	2.65	4
3	49	493	59	cello_C3_mf_vsl	cello	string	3	0	3.85	2.94	3.49	2.3	6.32
1	50	501	59	cello_C3_mf_vsl	cello	string	3	0	2.62	1.52	1	4.16	2.22
3	51	513	59	cello_C3_mf_vsl	cello	string	3	0	1.23	2.01	4.4	3.49	1.8
3	1	13	60	cello_C4_mf_vsl	cello	string	4	0	2.33	3.71	4.58	4.55	5.65
3	2	23	60	cello_C4_mf_vsl	cello	string	4	0	1.95	1.5	2.06	4.1	3.08
2	3	32	60	cello_C4_mf_vsl	cello	string	4	0	1.74	1.32	2.06	4.58	2.28
3	4	43	60	cello_C4_mf_vsl	cello	string	4	0	1.13	5.4	5.26	4.5	4.73
2	5	52	60	cello_C4_mf_vsl	cello	string	4	0	1.73	1.44	4.24	3.59	3.21
1	6	61	60	cello_C4_mf_vsl	cello	string	4	0	4.62	4.41	4.01	5.42	3.41
1	7	71	60	cello_C4_mf_vsl	cello	string	4	0	1.04	1	1.03	6.57	1.18
3	8	83	60	cello_C4_mf_vsl	cello	string	4	0	1.37	1.58	4.96	4.02	1.87
2	9	92	60	cello_C4_mf_vsl	cello	string	4	0	2.09	3.16	2.98	4.47	3.67
2	10	102	60	cello_C4_mf_vsl	cello	string	4	0	1.73	1.91	4.28	1.44	4.86
1	11	111	60	cello_C4_mf_vsl	cello	string	4	0	1.12	5.38	5.72	5.81	4.24
2	12	122	60	cello_C4_mf_vsl	cello	string	4	0	1.36	1.14	3.96	2.75	4.77
3	13	133	60	cello_C4_mf_vsl	cello	string	4	0	1.29	1	4.48	4.52	3.52
2	14	142	60	cello_C4_mf_vsl	cello	string	4	0	1.23	1.43	1.65	5.27	1.96
1	15	151	60	cello_C4_mf_vsl	cello	string	4	0	1.29	1.9	1.9	4.88	4.32
2	16	162	60	cello_C4_mf_vsl	cello	string	4	0	1	1	4.74	3.99	3.96
3	17	173	60	cello_C4_mf_vsl	cello	string	4	0	1.6	1.48	4.21	2.93	3.44
2	18	182	60	cello_C4_mf_vsl	cello	string	4	0	6.97	2.02	4.41	3.18	2.38
3	19	193	60	cello_C4_mf_vsl	cello	string	4	0	2.48	1.58	5.23	4.42	5.06
2	20	202	60	cello_C4_mf_vsl	cello	string	4	0	1	2.29	6.67	3.99	3.64
3	21	213	60	cello_C4_mf_vsl	cello	string	4	0	2.72	2.05	4.68	3.16	2.65
2	22	222	60	cello_C4_mf_vsl	cello	string	4	0	3.48	2.16	5.5	2.54	4.09
3	23	233	60	cello_C4_mf_vsl	cello	string	4	0	4.8	2.36	3.92	5.96	2.51
1	24	241	60	cello_C4_mf_vsl	cello	string	4	0	1.3	1	2.69	4.75	1.31
2	25	252	60	cello_C4_mf_vsl	cello	string	4	0	1.14	2.94	4.8	4.86	2.94
3	26	263	60	cello_C4_mf_vsl	cello	string	4	0	4.73	2.79	4.53	3.13	3.91
1	27	271	60	cello_C4_mf_vsl	cello	string	4	0	2.08	4.51	4.95	3.77	3.16
2	28	282	60	cello_C4_mf_vsl	cello	string	4	0	2.91	2.44	4.09	3.63	3.48
2	29	292	60	cello_C4_mf_vsl	cello	string	4	0	1.16	3.32	5.27	3.55	4.3
1	30	301	60	cello_C4_mf_vsl	cello	string	4	0	3.22	1.48	3.51	4.06	1.48
3	31	313	60	cello_C4_mf_vsl	cello	string	4	0	2.23	3.8	4.04	4.71	3.59
3	32	323	60	cello_C4_mf_vsl	cello	string	4	0	4.15	1.55	2.98	3.99	4.01
1	33	331	60	cello_C4_mf_vsl	cello	string	4	0	5.73	4.53	3.51	1.52	2.04
3	34	343	60	cello_C4_mf_vsl	cello	string	4	0	4.12	6.9	4.43	6.96	1.1
3	35	353	60	cello_C4_mf_vsl	cello	string	4	0	2.34	1.13	3.98	2.15	1.42
3	36	363	60	cello_C4_mf_vsl	cello	string	4	0	2.55	4.45	5.42	3.35	4.35
1	37	371	60	cello_C4_mf_vsl	cello	string	4	0	6.2	1.5	2.04	5.31	5.98
3	38	383	60	cello_C4_mf_vsl	cello	string	4	0	2	3.72	3.98	3.49	4.37
1	39	391	60	cello_C4_mf_vsl	cello	string	4	0	1.5	4.73	2.49	5.06	5.02
1	40	401	60	cello_C4_mf_vsl	cello	string	4	0	1	3.38	6.13	3.34	4.63
1	41	411	60	cello_C4_mf_vsl	cello	string	4	0	2.93	2.1	2.02	1.7	2.39
3	42	423	60	cello_C4_mf_vsl	cello	string	4	0	1.15	1	4.3	3.37	4.54
2	43	432	60	cello_C4_mf_vsl	cello	string	4	0	2.01	3.36	2.63	5.14	2.48
3	44	443	60	cello_C4_mf_vsl	cello	string	4	0	2.94	1.2	3.99	6.36	2.99
3	45	453	60	cello_C4_mf_vsl	cello	string	4	0	2.34	2.89	6.91	2.28	4.7
1	46	461	60	cello_C4_mf_vsl	cello	string	4	0	2.07	1.09	4.36	3.12	1.02
2	47	472	60	cello_C4_mf_vsl	cello	string	4	0	1.2	1	1	4.91	2.23
1	48	481	60	cello_C4_mf_vsl	cello	string	4	0	1	1.87	2.32	2.24	1
2	49	492	60	cello_C4_mf_vsl	cello	string	4	0	3.04	1.37	3.31	4.03	4.89
2	50	502	60	cello_C4_mf_vsl	cello	string	4	0	3.47	2.55	4.04	5.54	4.23
1	51	511	60	cello_C4_mf_vsl	cello	string	4	0	1.76	2.72	4.51	6.16	4.49
3	1	13	61	cello_C5_mf_vsl	cello	string	5	0	4.22	3.64	5.88	4.43	6.41
1	2	21	61	cello_C5_mf_vsl	cello	string	5	0	2.81	1.54	3.14	4.83	5.47
1	3	31	61	cello_C5_mf_vsl	cello	string	5	0	3.62	1.96	4.46	5.64	4.85
2	4	42	61	cello_C5_mf_vsl	cello	string	5	0	2.93	1	3.8	4.25	1.98
2	5	52	61	cello_C5_mf_vsl	cello	string	5	0	2.09	1.42	5.02	2.95	1.09
1	6	61	61	cello_C5_mf_vsl	cello	string	5	0	4.95	3.66	3.11	4.55	5.1
3	7	73	61	cello_C5_mf_vsl	cello	string	5	0	1.18	1.97	4.04	3.16	2.31
3	8	83	61	cello_C5_mf_vsl	cello	string	5	0	1.34	4.44	3.3	5.08	1.75
2	9	92	61	cello_C5_mf_vsl	cello	string	5	0	1.8	3.78	4.22	4.03	2.92
3	10	103	61	cello_C5_mf_vsl	cello	string	5	0	1.42	1.35	3.75	3.2	2.58
2	11	112	61	cello_C5_mf_vsl	cello	string	5	0	1.54	1.82	1.1	6.34	1.8
1	12	121	61	cello_C5_mf_vsl	cello	string	5	0	3.73	1.1	1.83	5.99	2.19
3	13	133	61	cello_C5_mf_vsl	cello	string	5	0	3.41	1	7	3.74	2.28
3	14	143	61	cello_C5_mf_vsl	cello	string	5	0	1.96	2.66	3.33	3.29	4.85
1	15	151	61	cello_C5_mf_vsl	cello	string	5	0	2.27	3.33	4.09	4.83	3.4
2	16	162	61	cello_C5_mf_vsl	cello	string	5	0	1.1	1	4.29	6.9	1.28
1	17	171	61	cello_C5_mf_vsl	cello	string	5	0	3.89	2.26	6.21	4.06	3.96
3	18	183	61	cello_C5_mf_vsl	cello	string	5	0	4.43	1.8	5.07	5.51	5.44
2	19	192	61	cello_C5_mf_vsl	cello	string	5	0	1.04	1.01	6.84	5.38	1.89
1	20	201	61	cello_C5_mf_vsl	cello	string	5	0	5.99	2.87	2.65	4.58	1.85
1	21	211	61	cello_C5_mf_vsl	cello	string	5	0	3.26	4.24	3.9	2.26	4.3
3	22	223	61	cello_C5_mf_vsl	cello	string	5	0	1.12	3.99	6.41	1.24	3.25
3	23	233	61	cello_C5_mf_vsl	cello	string	5	0	3.96	1.28	2.98	4.34	2.88
3	24	243	61	cello_C5_mf_vsl	cello	string	5	0	5.29	3	3.4	4.74	2.6
2	25	252	61	cello_C5_mf_vsl	cello	string	5	0	2.6	2.05	2.66	5.65	2.49
1	26	261	61	cello_C5_mf_vsl	cello	string	5	0	2.61	2.72	6.12	2.22	2.86
2	27	272	61	cello_C5_mf_vsl	cello	string	5	0	1	4.13	3.79	2.65	4.73
3	28	283	61	cello_C5_mf_vsl	cello	string	5	0	2.83	3.47	4.74	3.47	4.82
1	29	291	61	cello_C5_mf_vsl	cello	string	5	0	1.79	1.56	5.02	2.92	3.2
2	30	302	61	cello_C5_mf_vsl	cello	string	5	0	1.49	1.09	4.53	3.2	3.72
1	31	311	61	cello_C5_mf_vsl	cello	string	5	0	1.4	1.95	5.15	2.79	4.07
1	32	321	61	cello_C5_mf_vsl	cello	string	5	0	1.34	1.6	1.18	2.07	4.82
2	33	332	61	cello_C5_mf_vsl	cello	string	5	0	1.05	1.17	4.67	4.51	1.04
1	34	341	61	cello_C5_mf_vsl	cello	string	5	0	1.07	1.02	6.39	4.07	1.17
3	35	353	61	cello_C5_mf_vsl	cello	string	5	0	4.37	1.25	1.4	5.56	1.93
2	36	362	61	cello_C5_mf_vsl	cello	string	5	0	1.13	1.15	3.34	5.6	2.6
2	37	372	61	cello_C5_mf_vsl	cello	string	5	0	4.67	1.03	3.46	4.02	1.03
1	38	381	61	cello_C5_mf_vsl	cello	string	5	0	3.1	2.13	4.45	5.91	5.74
3	39	393	61	cello_C5_mf_vsl	cello	string	5	0	5.97	1.02	4.48	4.89	4.25
2	40	402	61	cello_C5_mf_vsl	cello	string	5	0	4.46	4.66	3.67	3.41	2.05
3	41	413	61	cello_C5_mf_vsl	cello	string	5	0	4.97	2.54	3.12	4.63	5.44
3	42	423	61	cello_C5_mf_vsl	cello	string	5	0	1	1	6.08	4.49	5.8
1	43	431	61	cello_C5_mf_vsl	cello	string	5	0	2.48	3.85	4.7	3.93	4.2
1	44	441	61	cello_C5_mf_vsl	cello	string	5	0	4.04	2.24	5.64	4.75	4.53
2	45	452	61	cello_C5_mf_vsl	cello	string	5	0	3.82	4.29	6.57	2.04	3.7
2	46	462	61	cello_C5_mf_vsl	cello	string	5	0	3.19	4.58	2.79	4.04	4.32
3	47	473	61	cello_C5_mf_vsl	cello	string	5	0	3.82	1	4.23	3.67	4.49
3	48	483	61	cello_C5_mf_vsl	cello	string	5	0	4.58	2.06	4.56	5.02	4.55
1	49	491	61	cello_C5_mf_vsl	cello	string	5	0	1.56	6.86	6.49	1.84	6.5
2	50	502	61	cello_C5_mf_vsl	cello	string	5	0	4.52	2.26	4.37	4.77	5.66
2	51	512	61	cello_C5_mf_vsl	cello	string	5	0	3.21	1.85	1.6	5.49	3.78
2	1	12	62	cello_C6_mf_vsl	cello	string	6	0	1.67	7	6.97	4.22	6.39
1	2	21	62	cello_C6_mf_vsl	cello	string	6	0	2.96	2.74	4.66	5.21	5.15
1	3	31	62	cello_C6_mf_vsl	cello	string	6	0	4.58	4.27	5.96	4.77	5.3
3	4	43	62	cello_C6_mf_vsl	cello	string	6	0	1.8	2.31	6.17	4.95	1.72
3	5	53	62	cello_C6_mf_vsl	cello	string	6	0	1	3.97	4.76	5.88	4.96
2	6	62	62	cello_C6_mf_vsl	cello	string	6	0	1	1	3.76	2.89	3.02
2	7	72	62	cello_C6_mf_vsl	cello	string	6	0	6.97	2.76	2.72	5.92	3.98
1	8	81	62	cello_C6_mf_vsl	cello	string	6	0	3.22	1.02	6.56	5.88	1.85
2	9	92	62	cello_C6_mf_vsl	cello	string	6	0	1.36	2.58	5.64	3.28	3.18
1	10	101	62	cello_C6_mf_vsl	cello	string	6	0	2.33	1.55	6.4	5.59	6.21
[truncated: 5,957 more rows]
